# Supplementary material for: (Ethane-1,2-di­yl)bis­[bis­(3-methoxy­prop­yl)methyl­phospho­nium] bis­(tetra­phenyl­borate) diethyl ether solvate
Source: Acta Crystallogr Sect E Struct Rep Online. 2008 May 17;64(Pt 6):o1111. doi: 10.1107/S1600536808013962 (PMC2961532; doi:10.1107/S1600536808013962)
Supplement: Supplementary file 1 [file e-64-o1111-sup1.cif]

##############################################################################
###                                                                        ###
###        Electronic paper (Acta Crystallographica Section E)             ###
###                                                                        ###
##############################################################################
#                                                                            #
# This CIF contains the data in a paper accepted for publication in Acta     #
# Crystallographica Section E. It conforms to the requirements of Notes      #
# for Authors for Section E, and has been peer reviewed under the auspices   #
# of the IUCr Commission on Journals.                                        #
#                                                                            #
# Full details of the Crystallographic Information File format               #
# are given in the paper "The Crystallographic Information File (CIF):       #
# a New Standard Archive File for Crystallography" by S. R. Hall, F. H.      #
# Allen and I. D. Brown [Acta Cryst. (1991), A47, 655-685].                  #
#                                                                            #
# The current version of the core CIF dictionary is obtainable from          #
# ftp://ftp.iucr.org/pub/cif_core.dic. The current version number is 2.4.    #
#                                                                            #
# Software is freely available for graphical display of the structure(s) in  #
# this CIF.  For information consult the CIF home page http://www.iucr.org/  #
# cif/home.html                                                              #
#                                                                            #
# This file may be used for bona fide research purposes within the           #
# scientific community so long as proper attribution is given to the journal # 
# article from which it was obtained.                                        #
#                                                                            #
##############################################################################
                                             
data_I
_audit_creation_method     'Bruker SHELXTL 6.10'
_chemical_name_systematic
;
(Ethane-1,2-diyl)bis[bis(3-methoxypropyl)methylphosphonium]
bis(tetraphenylborate) diethyl ether solvate
;
_chemical_name_common     ?
_chemical_formula_moiety     'C20 H46 O4 P2 2+, 2(C24 H20 B1 -), C4 H10 O1'
_chemical_formula_sum     'C72 H96 B2 O5 P2'
_chemical_formula_iupac     'C20 H46 O4 P2 2+, 2(C24 H20 B1 -), C4 H10 O1'
_chemical_formula_weight     1125.1
_chemical_melting_point     ?
_symmetry_cell_setting     Orthorhombic
_symmetry_space_group_name_H-M     'P n a 21'
_symmetry_space_group_name_Hall     'P 2c -2n'
loop_
    _symmetry_equiv_pos_as_xyz
    'x, y, z'
    '-x, -y, z+1/2'
    'x+1/2, -y+1/2, z'
    '-x+1/2, y+1/2, z+1/2'
_cell_length_a     39.548(4)
_cell_length_b     12.6038(11)
_cell_length_c     13.1767(12)
_cell_angle_alpha     90.00
_cell_angle_beta     90.00
_cell_angle_gamma     90.00
_cell_volume     6567.9(10)
_cell_formula_units_Z     4
_cell_measurement_reflns_used     7356
_cell_measurement_theta_min     2.2
_cell_measurement_theta_max     26.3
_cell_measurement_temperature     173(2)
_exptl_crystal_description     Plate
_exptl_crystal_colour     'Light yellow'
_exptl_crystal_size_max     0.38
_exptl_crystal_size_mid     0.36
_exptl_crystal_size_min     0.14
_exptl_crystal_density_diffrn     1.275
_exptl_crystal_density_meas     ?
_exptl_crystal_density_method     'not measured'
_exptl_crystal_F_000     2432
_exptl_absorpt_coefficient_mu     0.13
_exptl_absorpt_correction_type     'multi-scan'
_exptl_absorpt_process_details     '(SADABS; Sheldrick, 1995; Blessing, 1995)'
_exptl_absorpt_correction_T_min     0.952
_exptl_absorpt_correction_T_max     0.982
_exptl_special_details
;
;
_diffrn_ambient_temperature     173(2)
_diffrn_radiation_type     MoK\a
_diffrn_radiation_wavelength     0.71073
_diffrn_radiation_source     'fine-focus sealed tube'
_diffrn_radiation_monochromator     graphite
_diffrn_measurement_device_type     'Bruker SMART APEX CCD area-detector'
_diffrn_measurement_method     '\f and \w'
_diffrn_detector_area_resol_mean     ?
_diffrn_reflns_number     71930
_diffrn_reflns_av_R_equivalents     0.024
_diffrn_reflns_av_sigmaI/netI     0.019
_diffrn_reflns_theta_min     1.0
_diffrn_reflns_theta_max     27.0
_diffrn_reflns_theta_full     27.0
_diffrn_measured_fraction_theta_max     1.000
_diffrn_measured_fraction_theta_full     1.000
_diffrn_reflns_limit_h_min     -50
_diffrn_reflns_limit_h_max     50
_diffrn_reflns_limit_k_min     -16
_diffrn_reflns_limit_k_max     16
_diffrn_reflns_limit_l_min     -16
_diffrn_reflns_limit_l_max     16
_diffrn_standards_number     0
_diffrn_standards_interval_count     0
_diffrn_standards_interval_time     ?
_diffrn_standards_decay_%     0
_refine_special_details
;
Refinement of <i>F</i>^2^ against ALL reflections. The weighted <i>R</i>-factor
<i>wR</i> and goodness of fit <i>S</i> are based on <i>F</i>^2^, conventional
<i>R</i>-factors <i>R</i> are based on <i>F</i>, with <i>F</i> set to zero for
negative <i>F</i>^2^. The threshold expression of <i>F</i>^2^ >
\s(<i>F</i>^2^) is used only for calculating <i>R</i>-factors(gt) <i>etc</i>.
and is not relevant to the choice of reflections for refinement.
<i>R</i>-factors based on <i>F</i>^2^ are statistically about twice as large
as those based on <i>F</i>, and <i>R</i>-factors based on ALL data will be
even larger.
;
_reflns_number_total     14334
_reflns_number_gt     12932
_reflns_threshold_expression     I>2\s(I)
_refine_ls_structure_factor_coef     Fsqd
_refine_ls_matrix_type     full
_refine_ls_R_factor_all     0.047
_refine_ls_R_factor_gt     0.043
_refine_ls_wR_factor_gt     0.110
_refine_ls_wR_factor_ref     0.114
_refine_ls_goodness_of_fit_ref     1.01
_refine_ls_restrained_S_all     1.01
_refine_ls_number_reflns     14334
_refine_ls_number_parameters     685
_refine_ls_number_restraints     1
_refine_ls_hydrogen_treatment     constr
_refine_ls_weighting_scheme     calc
_refine_ls_weighting_details
                 'calc w=1/[\s^2^(Fo^2^)+(0.0832P)^2^] where P=(Fo^2^+2Fc^2^)/3'
_atom_sites_solution_hydrogens     geom
_atom_sites_solution_primary     direct
_atom_sites_solution_secondary     difmap
_refine_ls_shift/su_max     0.003
_refine_ls_shift/su_mean     0.000
_refine_diff_density_max     0.37
_refine_diff_density_min     -0.14
_refine_ls_extinction_method     none
_refine_ls_extinction_coef     ?
_refine_ls_abs_structure_details     'Flack (1983); 6847 Friedel pairs'
_refine_ls_abs_structure_Flack     0.00(5)
loop_
    _atom_type_symbol
    _atom_type_description
    _atom_type_scat_dispersion_real
    _atom_type_scat_dispersion_imag
    _atom_type_scat_source
    'C' 'C' 0.0033 0.0016
                         'International Tables Vol C Tables 4.2.6.8 and 6.1.1.4'
    'H' 'H' 0.0000 0.0000
                         'International Tables Vol C Tables 4.2.6.8 and 6.1.1.4'
    'B' 'B' 0.0013 0.0007
                         'International Tables Vol C Tables 4.2.6.8 and 6.1.1.4'
    'O' 'O' 0.0106 0.0060
                         'International Tables Vol C Tables 4.2.6.8 and 6.1.1.4'
    'P' 'P' 0.1023 0.0942
                         'International Tables Vol C Tables 4.2.6.8 and 6.1.1.4'
_computing_data_collection     'SMART (Bruker, 2000)'
_computing_cell_refinement     'SAINT (Bruker, 2000)'
_computing_data_reduction     'SAINT (Bruker, 2000)'
_computing_structure_solution     'SHELXTL (Sheldrick, 2008)'
_computing_structure_refinement     'SHELXTL (Sheldrick, 2008)'
_computing_molecular_graphics     'SHELXTL (Sheldrick, 2008)'
_computing_publication_material     'SHELXTL (Sheldrick, 2008)'
loop_
    _atom_site_type_symbol
    _atom_site_label
    _atom_site_fract_x
    _atom_site_fract_y
    _atom_site_fract_z
    _atom_site_U_iso_or_equiv
    _atom_site_adp_type
    _atom_site_calc_flag
    _atom_site_refinement_flags
    _atom_site_occupancy
    _atom_site_disorder_assembly
    _atom_site_disorder_group
    P P1 0.911570(10) 0.94306(4) 0.24530(3) 0.04314(10) Uani d . 1 . .
    P P2 0.832165(10) 0.95915(3) 0.00836(3) 0.04089(10) Uani d . 1 . .
    O O1 0.97349(4) 0.65112(11) 0.23890(14) 0.0727(4) Uani d . 1 . .
    O O2 0.91181(4) 1.26782(11) 0.11308(12) 0.0619(3) Uani d . 1 . .
    O O3 0.77829(4) 0.64990(11) -0.00135(12) 0.0653(4) Uani d . 1 . .
    O O4 0.82537(4) 1.25529(10) 0.18899(10) 0.0557(3) Uani d . 1 . .
    B B1 0.79371(5) 0.74618(15) 0.42316(13) 0.0412(4) Uani d . 1 . .
    B B2 0.94798(4) 0.83084(15) 0.77964(14) 0.0390(4) Uani d . 1 . .
    C C1 0.90670(5) 0.92107(19) 0.37877(15) 0.0600(5) Uani d . 1 . .
    H H1A 0.9288 0.9261 0.4120 0.090 Uiso calc R 1 . .
    H H1B 0.8971 0.8503 0.3902 0.090 Uiso calc R 1 . .
    H H1C 0.8915 0.9748 0.4071 0.090 Uiso calc R 1 . .
    C C2 0.87039(4) 0.93324(15) 0.18730(13) 0.0453(4) Uani d . 1 . .
    H H2A 0.8600 0.8645 0.2060 0.054 Uiso calc R 1 . .
    H H2B 0.8557 0.9905 0.2138 0.054 Uiso calc R 1 . .
    C C3 0.87232(4) 0.94183(14) 0.07080(13) 0.0435(4) Uani d . 1 . .
    H H3A 0.8831 0.8768 0.0440 0.052 Uiso calc R 1 . .
    H H3B 0.8871 1.0025 0.0531 0.052 Uiso calc R 1 . .
    C C4 0.84123(5) 0.95670(15) -0.12429(14) 0.0489(4) Uani d . 1 . .
    H H4A 0.8202 0.9659 -0.1627 0.073 Uiso calc R 1 . .
    H H4B 0.8516 0.8885 -0.1421 0.073 Uiso calc R 1 . .
    H H4C 0.8569 1.0144 -0.1409 0.073 Uiso calc R 1 . .
    C C5 0.93830(4) 0.84373(15) 0.19051(14) 0.0489(4) Uani d . 1 . .
    H H5A 0.9272 0.7738 0.1986 0.059 Uiso calc R 1 . .
    H H5B 0.9403 0.8578 0.1168 0.059 Uiso calc R 1 . .
    C C6 0.97363(5) 0.83772(15) 0.2358(2) 0.0586(5) Uani d . 1 . .
    H H6A 0.9868 0.9006 0.2146 0.070 Uiso calc R 1 . .
    H H6B 0.9721 0.8383 0.3108 0.070 Uiso calc R 1 . .
    C C7 0.99146(5) 0.73853(18) 0.2017(2) 0.0682(6) Uani d . 1 . .
    H H7A 0.9924 0.7360 0.1266 0.082 Uiso calc R 1 . .
    H H7B 1.0149 0.7376 0.2280 0.082 Uiso calc R 1 . .
    C C8 0.98754(12) 0.5538(3) 0.2070(4) 0.1449(17) Uani d . 1 . .
    H H8A 0.9744 0.4951 0.2356 0.217 Uiso calc R 1 . .
    H H8B 1.0110 0.5489 0.2305 0.217 Uiso calc R 1 . .
    H H8C 0.9870 0.5498 0.1328 0.217 Uiso calc R 1 . .
    C C9 0.92862(4) 1.07202(14) 0.22043(15) 0.0482(4) Uani d . 1 . .
    H H9A 0.9516 1.0759 0.2502 0.058 Uiso calc R 1 . .
    H H9B 0.9310 1.0808 0.1461 0.058 Uiso calc R 1 . .
    C C10 0.90770(5) 1.16456(17) 0.26171(15) 0.0558(5) Uani d . 1 . .
    H H10A 0.8836 1.1532 0.2451 0.067 Uiso calc R 1 . .
    H H10B 0.9099 1.1672 0.3365 0.067 Uiso calc R 1 . .
    C C11 0.91921(6) 1.26808(16) 0.21734(18) 0.0644(5) Uani d . 1 . .
    H H11A 0.9074 1.3277 0.2510 0.077 Uiso calc R 1 . .
    H H11B 0.9438 1.2770 0.2279 0.077 Uiso calc R 1 . .
    C C12 0.92053(8) 1.36238(19) 0.0625(2) 0.0864(8) Uani d . 1 . .
    H H12A 0.9146 1.3564 -0.0094 0.130 Uiso calc R 1 . .
    H H12B 0.9449 1.3746 0.0690 0.130 Uiso calc R 1 . .
    H H12C 0.9082 1.4219 0.0929 0.130 Uiso calc R 1 . .
    C C13 0.80570(4) 0.84972(14) 0.04360(14) 0.0475(4) Uani d . 1 . .
    H H13A 0.8192 0.7838 0.0389 0.057 Uiso calc R 1 . .
    H H13B 0.7991 0.8587 0.1156 0.057 Uiso calc R 1 . .
    C C14 0.77376(5) 0.83502(16) -0.01878(17) 0.0559(5) Uani d . 1 . .
    H H14A 0.7586 0.8968 -0.0093 0.067 Uiso calc R 1 . .
    H H14B 0.7796 0.8300 -0.0917 0.067 Uiso calc R 1 . .
    C C15 0.75584(5) 0.73456(16) 0.01469(17) 0.0575(5) Uani d . 1 . .
    H H15A 0.7497 0.7392 0.0874 0.069 Uiso calc R 1 . .
    H H15B 0.7349 0.7241 -0.0254 0.069 Uiso calc R 1 . .
    C C16 0.76678(6) 0.55335(17) 0.03814(19) 0.0679(6) Uani d . 1 . .
    H H16A 0.7834 0.4976 0.0238 0.102 Uiso calc R 1 . .
    H H16B 0.7451 0.5348 0.0066 0.102 Uiso calc R 1 . .
    H H16C 0.7637 0.5600 0.1117 0.102 Uiso calc R 1 . .
    C C17 0.81313(4) 1.08180(14) 0.04768(14) 0.0459(4) Uani d . 1 . .
    H H17A 0.7915 1.0914 0.0109 0.055 Uiso calc R 1 . .
    H H17B 0.8080 1.0779 0.1211 0.055 Uiso calc R 1 . .
    C C18 0.83580(4) 1.17816(13) 0.02792(14) 0.0480(4) Uani d . 1 . .
    H H18A 0.8591 1.1617 0.0500 0.058 Uiso calc R 1 . .
    H H18B 0.8363 1.1931 -0.0458 0.058 Uiso calc R 1 . .
    C C19 0.82331(5) 1.27586(14) 0.08396(15) 0.0510(4) Uani d . 1 . .
    H H19A 0.8374 1.3380 0.0663 0.061 Uiso calc R 1 . .
    H H19B 0.7996 1.2915 0.0646 0.061 Uiso calc R 1 . .
    C C20 0.81650(8) 1.34563(19) 0.2477(2) 0.0839(7) Uani d . 1 . .
    H H20A 0.8181 1.3282 0.3200 0.126 Uiso calc R 1 . .
    H H20B 0.7933 1.3669 0.2316 0.126 Uiso calc R 1 . .
    H H20C 0.8320 1.4041 0.2320 0.126 Uiso calc R 1 . .
    C C21 0.78618(4) 0.68610(13) 0.53154(12) 0.0420(3) Uani d . 1 . .
    C C22 0.79233(5) 0.57695(15) 0.54487(16) 0.0559(4) Uani d . 1 . .
    H H22A 0.8030 0.5384 0.4918 0.067 Uiso calc R 1 . .
    C C23 0.78333(6) 0.52385(18) 0.63310(18) 0.0669(6) Uani d . 1 . .
    H H23A 0.7876 0.4499 0.6389 0.080 Uiso calc R 1 . .
    C C24 0.76838(5) 0.5769(2) 0.71195(16) 0.0659(6) Uani d . 1 . .
    H H24A 0.7629 0.5408 0.7730 0.079 Uiso calc R 1 . .
    C C25 0.76143(5) 0.6835(2) 0.70145(14) 0.0586(5) Uani d . 1 . .
    H H25A 0.7507 0.7208 0.7552 0.070 Uiso calc R 1 . .
    C C26 0.76999(4) 0.73713(16) 0.61236(13) 0.0467(4) Uani d . 1 . .
    H H26A 0.7647 0.8104 0.6064 0.056 Uiso calc R 1 . .
    C C27 0.82566(5) 0.69210(13) 0.36231(15) 0.0508(4) Uani d . 1 . .
    C C28 0.85635(6) 0.67357(19) 0.4118(2) 0.0719(6) Uani d . 1 . .
    H H28A 0.8581 0.6869 0.4826 0.086 Uiso calc R 1 . .
    C C29 0.88499(7) 0.6353(2) 0.3584(3) 0.0974(10) Uani d . 1 . .
    H H29A 0.9058 0.6257 0.3934 0.117 Uiso calc R 1 . .
    C C30 0.88308(10) 0.6121(2) 0.2578(3) 0.1037(12) Uani d . 1 . .
    H H30A 0.9021 0.5847 0.2225 0.124 Uiso calc R 1 . .
    C C31 0.85326(10) 0.6292(2) 0.2087(2) 0.0975(11) Uani d . 1 . .
    H H31A 0.8517 0.6131 0.1384 0.117 Uiso calc R 1 . .
    C C32 0.82511(7) 0.66919(15) 0.25845(16) 0.0648(6) Uani d . 1 . .
    H H32A 0.8050 0.6814 0.2210 0.078 Uiso calc R 1 . .
    C C33 0.80584(4) 0.86990(13) 0.43980(12) 0.0380(3) Uani d . 1 . .
    C C34 0.82293(4) 0.90416(14) 0.52690(13) 0.0441(3) Uani d . 1 . .
    H H34A 0.8264 0.8552 0.5807 0.053 Uiso calc R 1 . .
    C C35 0.83506(4) 1.00754(16) 0.53765(16) 0.0531(4) Uani d . 1 . .
    H H35A 0.8464 1.0276 0.5983 0.064 Uiso calc R 1 . .
    C C36 0.83078(5) 1.08061(15) 0.46135(18) 0.0586(5) Uani d . 1 . .
    H H36A 0.8389 1.1511 0.4689 0.070 Uiso calc R 1 . .
    C C37 0.81437(5) 1.04982(14) 0.37331(16) 0.0505(4) Uani d . 1 . .
    H H37A 0.8112 1.0993 0.3198 0.061 Uiso calc R 1 . .
    C C38 0.80252(4) 0.94648(13) 0.36320(13) 0.0418(3) Uani d . 1 . .
    H H38A 0.7917 0.9269 0.3016 0.050 Uiso calc R 1 . .
    C C39 0.75804(5) 0.73372(14) 0.36048(12) 0.0461(4) Uani d . 1 . .
    C C40 0.73388(5) 0.81338(17) 0.35444(14) 0.0548(5) Uani d . 1 . .
    H H40A 0.7385 0.8801 0.3850 0.066 Uiso calc R 1 . .
    C C41 0.70291(5) 0.7988(2) 0.30485(17) 0.0711(6) Uani d . 1 . .
    H H41A 0.6868 0.8547 0.3032 0.085 Uiso calc R 1 . .
    C C42 0.69587(7) 0.7036(3) 0.25857(16) 0.0845(9) Uani d . 1 . .
    H H42A 0.6752 0.6942 0.2230 0.101 Uiso calc R 1 . .
    C C43 0.71877(8) 0.6227(3) 0.26394(17) 0.0812(8) Uani d . 1 . .
    H H43A 0.7139 0.5565 0.2327 0.097 Uiso calc R 1 . .
    C C44 0.74898(6) 0.63734(18) 0.31486(14) 0.0642(6) Uani d . 1 . .
    H H44A 0.7643 0.5794 0.3191 0.077 Uiso calc R 1 . .
    C C45 0.91392(4) 0.76182(13) 0.80706(14) 0.0446(4) Uani d . 1 . .
    C C46 0.88717(4) 0.75319(14) 0.73721(16) 0.0506(4) Uani d . 1 . .
    H H46A 0.8898 0.7842 0.6720 0.061 Uiso calc R 1 . .
    C C47 0.85679(5) 0.70099(17) 0.75936(19) 0.0630(5) Uani d . 1 . .
    H H47A 0.8394 0.6967 0.7098 0.076 Uiso calc R 1 . .
    C C48 0.85237(6) 0.6561(2) 0.8534(2) 0.0768(7) Uani d . 1 . .
    H H48A 0.8319 0.6203 0.8695 0.092 Uiso calc R 1 . .
    C C49 0.87768(7) 0.6633(2) 0.92349(19) 0.0771(7) Uani d . 1 . .
    H H49A 0.8745 0.6326 0.9886 0.093 Uiso calc R 1 . .
    C C50 0.90827(6) 0.71519(18) 0.90178(16) 0.0599(5) Uani d . 1 . .
    H H50A 0.9254 0.7186 0.9523 0.072 Uiso calc R 1 . .
    C C51 0.93524(4) 0.95472(13) 0.78414(13) 0.0401(3) Uani d . 1 . .
    C C52 0.93251(4) 1.00970(13) 0.87662(13) 0.0421(3) Uani d . 1 . .
    H H52A 0.9399 0.9753 0.9369 0.051 Uiso calc R 1 . .
    C C53 0.91954(4) 1.11195(14) 0.88415(16) 0.0521(4) Uani d . 1 . .
    H H53A 0.9187 1.1467 0.9481 0.062 Uiso calc R 1 . .
    C C54 0.90790(5) 1.16254(15) 0.79823(18) 0.0590(5) Uani d . 1 . .
    H H54A 0.8987 1.2320 0.8026 0.071 Uiso calc R 1 . .
    C C55 0.90968(5) 1.11160(17) 0.70600(17) 0.0581(5) Uani d . 1 . .
    H H55A 0.9018 1.1461 0.6464 0.070 Uiso calc R 1 . .
    C C56 0.92309(4) 1.00913(14) 0.69979(14) 0.0489(4) Uani d . 1 . .
    H H56A 0.9239 0.9753 0.6354 0.059 Uiso calc R 1 . .
    C C57 0.96259(4) 0.79928(13) 0.66663(12) 0.0413(3) Uani d . 1 . .
    C C58 0.98485(4) 0.86591(16) 0.61458(14) 0.0498(4) Uani d . 1 . .
    H H58A 0.9890 0.9348 0.6410 0.060 Uiso calc R 1 . .
    C C59 1.00115(5) 0.83621(18) 0.52648(15) 0.0604(5) Uani d . 1 . .
    H H59A 1.0163 0.8842 0.4942 0.072 Uiso calc R 1 . .
    C C60 0.99563(6) 0.7370(2) 0.48486(16) 0.0672(6) Uani d . 1 . .
    H H60A 1.0068 0.7163 0.4242 0.081 Uiso calc R 1 . .
    C C61 0.97359(6) 0.66888(19) 0.53315(17) 0.0697(6) Uani d . 1 . .
    H H61A 0.9694 0.6006 0.5054 0.084 Uiso calc R 1 . .
    C C62 0.95753(5) 0.69979(15) 0.62239(15) 0.0556(4) Uani d . 1 . .
    H H62A 0.9425 0.6514 0.6544 0.067 Uiso calc R 1 . .
    C C63 0.97989(4) 0.80468(14) 0.85571(12) 0.0425(3) Uani d . 1 . .
    C C64 1.00050(4) 0.88009(15) 0.90241(14) 0.0465(4) Uani d . 1 . .
    H H64A 0.9953 0.9530 0.8929 0.056 Uiso calc R 1 . .
    C C65 1.02823(5) 0.85380(17) 0.96220(15) 0.0559(5) Uani d . 1 . .
    H H65A 1.0409 0.9082 0.9944 0.067 Uiso calc R 1 . .
    C C66 1.03732(6) 0.7494(2) 0.97483(16) 0.0654(5) Uani d . 1 . .
    H H66A 1.0564 0.7309 1.0149 0.078 Uiso calc R 1 . .
    C C67 1.01830(6) 0.67244(18) 0.92838(17) 0.0645(5) Uani d . 1 . .
    H H67A 1.0244 0.5999 0.9354 0.077 Uiso calc R 1 . .
    C C68 0.99007(5) 0.69976(16) 0.87099(15) 0.0560(4) Uani d . 1 . .
    H H68A 0.9771 0.6446 0.8409 0.067 Uiso calc R 1 . .
loop_
    _atom_site_aniso_label
    _atom_site_aniso_U_11
    _atom_site_aniso_U_22
    _atom_site_aniso_U_33
    _atom_site_aniso_U_12
    _atom_site_aniso_U_13
    _atom_site_aniso_U_23
    P1 0.0388(2) 0.0519(2) 0.0387(2) -0.00045(17) -0.00240(17) 0.00356(19)
    P2 0.03627(19) 0.0431(2) 0.0433(2) 0.00072(16) -0.00429(16) 0.00035(18)
    O1 0.0891(11) 0.0520(8) 0.0770(10) 0.0136(7) 0.0054(9) 0.0073(8)
    O2 0.0683(8) 0.0546(8) 0.0627(8) -0.0045(6) -0.0029(7) 0.0002(7)
    O3 0.0639(8) 0.0541(7) 0.0778(10) -0.0116(6) 0.0177(8) -0.0065(7)
    O4 0.0677(8) 0.0461(7) 0.0532(7) 0.0001(6) -0.0047(6) -0.0017(5)
    B1 0.0502(10) 0.0412(9) 0.0322(8) -0.0024(7) 0.0039(7) 0.0053(7)
    B2 0.0399(9) 0.0411(9) 0.0361(8) -0.0016(7) 0.0052(7) -0.0023(7)
    C1 0.0598(11) 0.0806(13) 0.0396(10) 0.0023(10) 0.0010(8) 0.0039(9)
    C2 0.0385(8) 0.0544(10) 0.0429(9) -0.0076(7) -0.0023(7) 0.0015(7)
    C3 0.0364(8) 0.0508(9) 0.0433(9) 0.0032(6) -0.0034(7) 0.0011(7)
    C4 0.0476(9) 0.0553(10) 0.0438(9) 0.0032(7) -0.0036(7) 0.0036(8)
    C5 0.0518(9) 0.0498(9) 0.0451(9) 0.0073(7) -0.0006(8) 0.0059(7)
    C6 0.0468(9) 0.0514(10) 0.0777(13) 0.0022(8) -0.0011(9) 0.0101(10)
    C7 0.0540(11) 0.0691(13) 0.0814(15) 0.0128(10) 0.0136(10) 0.0136(11)
    C8 0.173(4) 0.0621(18) 0.200(5) 0.030(2) 0.039(4) -0.005(2)
    C9 0.0389(8) 0.0536(10) 0.0522(10) -0.0035(7) -0.0080(7) 0.0002(7)
    C10 0.0556(10) 0.0620(11) 0.0497(11) 0.0056(9) -0.0068(8) -0.0098(9)
    C11 0.0674(12) 0.0514(11) 0.0743(15) 0.0021(9) -0.0145(10) -0.0151(10)
    C12 0.107(2) 0.0571(13) 0.0949(19) -0.0025(13) 0.0167(16) 0.0055(13)
    C13 0.0488(9) 0.0464(9) 0.0471(9) -0.0060(7) -0.0026(7) 0.0019(7)
    C14 0.0454(9) 0.0579(11) 0.0645(12) -0.0075(8) -0.0052(8) 0.0037(9)
    C15 0.0451(9) 0.0611(11) 0.0663(12) -0.0101(8) 0.0012(9) -0.0034(10)
    C16 0.0775(14) 0.0562(12) 0.0699(13) -0.0145(10) -0.0011(11) -0.0071(10)
    C17 0.0361(8) 0.0459(9) 0.0555(10) 0.0039(7) -0.0053(7) -0.0041(8)
    C18 0.0481(9) 0.0475(9) 0.0485(10) -0.0025(7) -0.0029(7) 0.0046(7)
    C19 0.0499(9) 0.0429(9) 0.0603(11) 0.0014(7) -0.0049(8) 0.0102(8)
    C20 0.120(2) 0.0553(12) 0.0764(15) -0.0084(13) 0.0048(15) -0.0167(12)
    C21 0.0392(8) 0.0483(9) 0.0383(8) -0.0048(6) 0.0001(6) 0.0100(7)
    C22 0.0640(11) 0.0496(10) 0.0541(11) -0.0055(8) -0.0008(9) 0.0147(8)
    C23 0.0703(13) 0.0634(12) 0.0668(13) -0.0122(10) -0.0102(11) 0.0319(11)
    C24 0.0572(11) 0.0902(16) 0.0502(11) -0.0231(11) -0.0071(9) 0.0335(11)
    C25 0.0423(9) 0.0958(16) 0.0378(9) -0.0116(9) 0.0033(7) 0.0078(9)
    C26 0.0388(8) 0.0641(11) 0.0370(8) -0.0046(7) 0.0009(6) 0.0071(7)
    C27 0.0618(11) 0.0352(8) 0.0552(10) -0.0068(7) 0.0196(9) 0.0024(7)
    C28 0.0599(12) 0.0653(13) 0.0906(17) 0.0035(10) 0.0155(12) -0.0102(12)
    C29 0.0667(15) 0.0654(15) 0.160(3) 0.0063(12) 0.0275(18) -0.0080(18)
    C30 0.112(2) 0.0573(14) 0.142(3) -0.0062(15) 0.082(2) -0.0172(16)
    C31 0.149(3) 0.0531(13) 0.091(2) -0.0150(16) 0.078(2) -0.0080(12)
    C32 0.0977(15) 0.0426(9) 0.0542(11) -0.0125(10) 0.0318(11) 0.0013(8)
    C33 0.0351(7) 0.0420(8) 0.0370(7) 0.0012(6) 0.0048(6) 0.0030(6)
    C34 0.0391(8) 0.0499(9) 0.0432(9) -0.0023(7) 0.0009(7) -0.0008(7)
    C35 0.0428(9) 0.0585(11) 0.0580(11) -0.0053(8) 0.0003(8) -0.0125(9)
    C36 0.0510(10) 0.0417(9) 0.0829(14) -0.0062(8) 0.0155(10) -0.0088(9)
    C37 0.0476(9) 0.0416(9) 0.0623(11) 0.0023(7) 0.0140(8) 0.0105(8)
    C38 0.0401(8) 0.0447(9) 0.0406(8) 0.0002(6) 0.0075(7) 0.0037(7)
    C39 0.0552(10) 0.0544(10) 0.0287(7) -0.0181(8) 0.0010(7) 0.0085(7)
    C40 0.0512(10) 0.0719(13) 0.0414(9) -0.0164(9) -0.0022(7) 0.0140(9)
    C41 0.0541(11) 0.1074(18) 0.0519(11) -0.0160(11) -0.0026(9) 0.0276(12)
    C42 0.0745(15) 0.134(2) 0.0448(11) -0.0572(17) -0.0104(10) 0.0147(13)
    C43 0.0920(18) 0.1022(19) 0.0494(12) -0.0607(17) 0.0043(11) -0.0037(12)
    C44 0.0842(14) 0.0668(12) 0.0417(9) -0.0351(11) 0.0050(10) 0.0037(9)
    C45 0.0461(9) 0.0415(8) 0.0462(9) -0.0031(7) 0.0137(7) -0.0049(7)
    C46 0.0441(8) 0.0482(9) 0.0595(10) -0.0045(7) 0.0077(8) -0.0005(8)
    C47 0.0452(10) 0.0592(11) 0.0846(15) -0.0089(8) 0.0055(10) -0.0009(10)
    C48 0.0582(12) 0.0794(15) 0.0928(18) -0.0217(11) 0.0256(12) 0.0010(13)
    C49 0.0868(16) 0.0843(16) 0.0603(13) -0.0124(13) 0.0325(12) 0.0110(11)
    C50 0.0713(12) 0.0618(11) 0.0465(10) -0.0086(9) 0.0148(9) -0.0007(9)
    C51 0.0340(7) 0.0413(8) 0.0452(8) -0.0052(6) 0.0031(6) -0.0012(6)
    C52 0.0376(7) 0.0427(8) 0.0460(9) -0.0031(6) 0.0022(7) -0.0022(7)
    C53 0.0457(9) 0.0464(9) 0.0641(11) -0.0030(7) 0.0024(8) -0.0120(8)
    C54 0.0522(10) 0.0400(9) 0.0847(15) 0.0039(8) 0.0012(10) -0.0012(10)
    C55 0.0496(10) 0.0566(11) 0.0681(13) 0.0019(8) -0.0053(9) 0.0157(10)
    C56 0.0477(9) 0.0507(10) 0.0485(9) -0.0008(8) -0.0036(7) 0.0002(8)
    C57 0.0377(8) 0.0456(9) 0.0406(8) 0.0007(6) 0.0024(6) -0.0021(7)
    C58 0.0450(9) 0.0589(10) 0.0455(9) -0.0052(8) 0.0038(7) 0.0034(8)
    C59 0.0495(10) 0.0808(14) 0.0509(10) 0.0084(9) 0.0144(8) 0.0179(10)
    C60 0.0659(13) 0.0934(17) 0.0424(10) 0.0231(11) 0.0126(9) -0.0017(10)
    C61 0.0809(15) 0.0694(13) 0.0588(12) 0.0157(11) 0.0042(11) -0.0224(10)
    C62 0.0624(11) 0.0503(10) 0.0542(10) -0.0046(8) 0.0098(9) -0.0105(8)
    C63 0.0451(8) 0.0475(9) 0.0350(8) 0.0022(7) 0.0078(6) -0.0016(7)
    C64 0.0425(8) 0.0525(10) 0.0444(8) -0.0008(7) 0.0054(7) 0.0036(7)
    C65 0.0460(10) 0.0729(13) 0.0487(10) -0.0068(9) 0.0022(8) 0.0031(9)
    C66 0.0563(11) 0.0865(15) 0.0534(11) 0.0114(11) -0.0002(9) 0.0127(10)
    C67 0.0757(14) 0.0601(12) 0.0577(12) 0.0196(10) 0.0037(10) 0.0054(10)
    C68 0.0663(11) 0.0509(10) 0.0508(10) 0.0108(9) 0.0002(9) -0.0057(8)
_geom_special_details
;
All e.s.d.'s (except the e.s.d. in the dihedral angle between two l.s. planes)
are estimated using the full covariance matrix. The cell e.s.d.'s are taken
into account individually in the estimation of e.s.d.'s in distances, angles
and torsion angles; correlations between e.s.d.'s in cell parameters are only
used when they are defined by crystal symmetry. An approximate (isotropic)
treatment of cell e.s.d.'s is used for estimating e.s.d.'s involving l.s.
planes.
;
loop_
    _geom_bond_atom_site_label_1
    _geom_bond_atom_site_label_2
    _geom_bond_site_symmetry_2
    _geom_bond_distance
    _geom_bond_publ_flag
    P1 C9 . 1.7900(19) ?
    P1 C5 . 1.7905(18) ?
    P1 C1 . 1.791(2) ?
    P1 C2 . 1.8033(17) ?
    P2 C4 . 1.7846(19) ?
    P2 C13 . 1.7926(18) ?
    P2 C17 . 1.7959(17) ?
    P2 C3 . 1.8017(16) ?
    O1 C7 . 1.400(3) ?
    O1 C8 . 1.411(3) ?
    O2 C11 . 1.405(3) ?
    O2 C12 . 1.408(3) ?
    O3 C16 . 1.400(3) ?
    O3 C15 . 1.404(3) ?
    O4 C19 . 1.410(2) ?
    O4 C20 . 1.421(3) ?
    B1 C39 . 1.642(3) ?
    B1 C21 . 1.644(2) ?
    B1 C27 . 1.644(3) ?
    B1 C33 . 1.646(2) ?
    B2 C51 . 1.642(2) ?
    B2 C45 . 1.644(2) ?
    B2 C63 . 1.645(2) ?
    B2 C57 . 1.646(2) ?
    C1 H1A . 0.9800 ?
    C1 H1B . 0.9800 ?
    C1 H1C . 0.9800 ?
    C2 C3 . 1.541(2) ?
    C2 H2A . 0.9900 ?
    C2 H2B . 0.9900 ?
    C3 H3A . 0.9900 ?
    C3 H3B . 0.9900 ?
    C4 H4A . 0.9800 ?
    C4 H4B . 0.9800 ?
    C4 H4C . 0.9800 ?
    C5 C6 . 1.521(3) ?
    C5 H5A . 0.9900 ?
    C5 H5B . 0.9900 ?
    C6 C7 . 1.504(3) ?
    C6 H6A . 0.9900 ?
    C6 H6B . 0.9900 ?
    C7 H7A . 0.9900 ?
    C7 H7B . 0.9900 ?
    C8 H8A . 0.9800 ?
    C8 H8B . 0.9800 ?
    C8 H8C . 0.9800 ?
    C9 C10 . 1.530(3) ?
    C9 H9A . 0.9900 ?
    C9 H9B . 0.9900 ?
    C10 C11 . 1.501(3) ?
    C10 H10A . 0.9900 ?
    C10 H10B . 0.9900 ?
    C11 H11A . 0.9900 ?
    C11 H11B . 0.9900 ?
    C12 H12A . 0.9800 ?
    C12 H12B . 0.9800 ?
    C12 H12C . 0.9800 ?
    C13 C14 . 1.518(2) ?
    C13 H13A . 0.9900 ?
    C13 H13B . 0.9900 ?
    C14 C15 . 1.517(3) ?
    C14 H14A . 0.9900 ?
    C14 H14B . 0.9900 ?
    C15 H15A . 0.9900 ?
    C15 H15B . 0.9900 ?
    C16 H16A . 0.9800 ?
    C16 H16B . 0.9800 ?
    C16 H16C . 0.9800 ?
    C17 C18 . 1.532(2) ?
    C17 H17A . 0.9900 ?
    C17 H17B . 0.9900 ?
    C18 C19 . 1.518(3) ?
    C18 H18A . 0.9900 ?
    C18 H18B . 0.9900 ?
    C19 H19A . 0.9900 ?
    C19 H19B . 0.9900 ?
    C20 H20A . 0.9800 ?
    C20 H20B . 0.9800 ?
    C20 H20C . 0.9800 ?
    C21 C26 . 1.399(2) ?
    C21 C22 . 1.408(3) ?
    C22 C23 . 1.388(3) ?
    C22 H22A . 0.9500 ?
    C23 C24 . 1.370(4) ?
    C23 H23A . 0.9500 ?
    C24 C25 . 1.379(4) ?
    C24 H24A . 0.9500 ?
    C25 C26 . 1.396(3) ?
    C25 H25A . 0.9500 ?
    C26 H26A . 0.9500 ?
    C27 C28 . 1.397(3) ?
    C27 C32 . 1.399(3) ?
    C28 C29 . 1.418(4) ?
    C28 H28A . 0.9500 ?
    C29 C30 . 1.360(5) ?
    C29 H29A . 0.9500 ?
    C30 C31 . 1.361(5) ?
    C30 H30A . 0.9500 ?
    C31 C32 . 1.387(4) ?
    C31 H31A . 0.9500 ?
    C32 H32A . 0.9500 ?
    C33 C34 . 1.400(2) ?
    C33 C38 . 1.403(2) ?
    C34 C35 . 1.396(3) ?
    C34 H34A . 0.9500 ?
    C35 C36 . 1.374(3) ?
    C35 H35A . 0.9500 ?
    C36 C37 . 1.385(3) ?
    C36 H36A . 0.9500 ?
    C37 C38 . 1.391(2) ?
    C37 H37A . 0.9500 ?
    C38 H38A . 0.9500 ?
    C39 C40 . 1.388(3) ?
    C39 C44 . 1.402(3) ?
    C40 C41 . 1.400(3) ?
    C40 H40A . 0.9500 ?
    C41 C42 . 1.374(4) ?
    C41 H41A . 0.9500 ?
    C42 C43 . 1.366(4) ?
    C42 H42A . 0.9500 ?
    C43 C44 . 1.383(3) ?
    C43 H43A . 0.9500 ?
    C44 H44A . 0.9500 ?
    C45 C50 . 1.397(3) ?
    C45 C46 . 1.406(3) ?
    C46 C47 . 1.401(3) ?
    C46 H46A . 0.9500 ?
    C47 C48 . 1.374(4) ?
    C47 H47A . 0.9500 ?
    C48 C49 . 1.365(4) ?
    C48 H48A . 0.9500 ?
    C49 C50 . 1.404(3) ?
    C49 H49A . 0.9500 ?
    C50 H50A . 0.9500 ?
    C51 C56 . 1.391(2) ?
    C51 C52 . 1.406(2) ?
    C52 C53 . 1.391(2) ?
    C52 H52A . 0.9500 ?
    C53 C54 . 1.378(3) ?
    C53 H53A . 0.9500 ?
    C54 C55 . 1.376(3) ?
    C54 H54A . 0.9500 ?
    C55 C56 . 1.399(3) ?
    C55 H55A . 0.9500 ?
    C56 H56A . 0.9500 ?
    C57 C58 . 1.397(2) ?
    C57 C62 . 1.397(2) ?
    C58 C59 . 1.379(3) ?
    C58 H58A . 0.9500 ?
    C59 C60 . 1.382(3) ?
    C59 H59A . 0.9500 ?
    C60 C61 . 1.379(3) ?
    C60 H60A . 0.9500 ?
    C61 C62 . 1.392(3) ?
    C61 H61A . 0.9500 ?
    C62 H62A . 0.9500 ?
    C63 C64 . 1.395(2) ?
    C63 C68 . 1.397(3) ?
    C64 C65 . 1.390(3) ?
    C64 H64A . 0.9500 ?
    C65 C66 . 1.374(3) ?
    C65 H65A . 0.9500 ?
    C66 C67 . 1.371(3) ?
    C66 H66A . 0.9500 ?
    C67 C68 . 1.392(3) ?
    C67 H67A . 0.9500 ?
    C68 H68A . 0.9500 ?
loop_
    _geom_angle_atom_site_label_1
    _geom_angle_atom_site_label_2
    _geom_angle_atom_site_label_3
    _geom_angle_site_symmetry_1
    _geom_angle_site_symmetry_3
    _geom_angle
    _geom_angle_publ_flag
    C9 P1 C5 . . 109.79(9) ?
    C9 P1 C1 . . 111.15(10) ?
    C5 P1 C1 . . 110.57(10) ?
    C9 P1 C2 . . 108.97(8) ?
    C5 P1 C2 . . 108.32(9) ?
    C1 P1 C2 . . 107.96(9) ?
    C4 P2 C13 . . 110.96(9) ?
    C4 P2 C17 . . 112.44(9) ?
    C13 P2 C17 . . 110.05(9) ?
    C4 P2 C3 . . 105.55(9) ?
    C13 P2 C3 . . 107.64(8) ?
    C17 P2 C3 . . 110.00(8) ?
    C7 O1 C8 . . 112.3(2) ?
    C11 O2 C12 . . 114.17(19) ?
    C16 O3 C15 . . 113.51(16) ?
    C19 O4 C20 . . 111.89(17) ?
    C39 B1 C21 . . 103.73(13) ?
    C39 B1 C27 . . 112.03(14) ?
    C21 B1 C27 . . 111.83(14) ?
    C39 B1 C33 . . 114.07(14) ?
    C21 B1 C33 . . 111.93(13) ?
    C27 B1 C33 . . 103.51(13) ?
    C51 B2 C45 . . 104.12(13) ?
    C51 B2 C63 . . 113.83(14) ?
    C45 B2 C63 . . 112.87(14) ?
    C51 B2 C57 . . 111.73(13) ?
    C45 B2 C57 . . 111.02(13) ?
    C63 B2 C57 . . 103.49(12) ?
    P1 C1 H1A . . 109.5 ?
    P1 C1 H1B . . 109.5 ?
    H1A C1 H1B . . 109.5 ?
    P1 C1 H1C . . 109.5 ?
    H1A C1 H1C . . 109.5 ?
    H1B C1 H1C . . 109.5 ?
    C3 C2 P1 . . 111.88(11) ?
    C3 C2 H2A . . 109.2 ?
    P1 C2 H2A . . 109.2 ?
    C3 C2 H2B . . 109.2 ?
    P1 C2 H2B . . 109.2 ?
    H2A C2 H2B . . 107.9 ?
    C2 C3 P2 . . 114.83(12) ?
    C2 C3 H3A . . 108.6 ?
    P2 C3 H3A . . 108.6 ?
    C2 C3 H3B . . 108.6 ?
    P2 C3 H3B . . 108.6 ?
    H3A C3 H3B . . 107.5 ?
    P2 C4 H4A . . 109.5 ?
    P2 C4 H4B . . 109.5 ?
    H4A C4 H4B . . 109.5 ?
    P2 C4 H4C . . 109.5 ?
    H4A C4 H4C . . 109.5 ?
    H4B C4 H4C . . 109.5 ?
    C6 C5 P1 . . 114.76(14) ?
    C6 C5 H5A . . 108.6 ?
    P1 C5 H5A . . 108.6 ?
    C6 C5 H5B . . 108.6 ?
    P1 C5 H5B . . 108.6 ?
    H5A C5 H5B . . 107.6 ?
    C7 C6 C5 . . 110.77(18) ?
    C7 C6 H6A . . 109.5 ?
    C5 C6 H6A . . 109.5 ?
    C7 C6 H6B . . 109.5 ?
    C5 C6 H6B . . 109.5 ?
    H6A C6 H6B . . 108.1 ?
    O1 C7 C6 . . 108.13(17) ?
    O1 C7 H7A . . 110.1 ?
    C6 C7 H7A . . 110.1 ?
    O1 C7 H7B . . 110.1 ?
    C6 C7 H7B . . 110.1 ?
    H7A C7 H7B . . 108.4 ?
    O1 C8 H8A . . 109.5 ?
    O1 C8 H8B . . 109.5 ?
    H8A C8 H8B . . 109.5 ?
    O1 C8 H8C . . 109.5 ?
    H8A C8 H8C . . 109.5 ?
    H8B C8 H8C . . 109.5 ?
    C10 C9 P1 . . 115.04(13) ?
    C10 C9 H9A . . 108.5 ?
    P1 C9 H9A . . 108.5 ?
    C10 C9 H9B . . 108.5 ?
    P1 C9 H9B . . 108.5 ?
    H9A C9 H9B . . 107.5 ?
    C11 C10 C9 . . 111.11(17) ?
    C11 C10 H10A . . 109.4 ?
    C9 C10 H10A . . 109.4 ?
    C11 C10 H10B . . 109.4 ?
    C9 C10 H10B . . 109.4 ?
    H10A C10 H10B . . 108.0 ?
    O2 C11 C10 . . 108.41(16) ?
    O2 C11 H11A . . 110.0 ?
    C10 C11 H11A . . 110.0 ?
    O2 C11 H11B . . 110.0 ?
    C10 C11 H11B . . 110.0 ?
    H11A C11 H11B . . 108.4 ?
    O2 C12 H12A . . 109.5 ?
    O2 C12 H12B . . 109.5 ?
    H12A C12 H12B . . 109.5 ?
    O2 C12 H12C . . 109.5 ?
    H12A C12 H12C . . 109.5 ?
    H12B C12 H12C . . 109.5 ?
    C14 C13 P2 . . 116.06(13) ?
    C14 C13 H13A . . 108.3 ?
    P2 C13 H13A . . 108.3 ?
    C14 C13 H13B . . 108.3 ?
    P2 C13 H13B . . 108.3 ?
    H13A C13 H13B . . 107.4 ?
    C15 C14 C13 . . 109.46(16) ?
    C15 C14 H14A . . 109.8 ?
    C13 C14 H14A . . 109.8 ?
    C15 C14 H14B . . 109.8 ?
    C13 C14 H14B . . 109.8 ?
    H14A C14 H14B . . 108.2 ?
    O3 C15 C14 . . 107.17(15) ?
    O3 C15 H15A . . 110.3 ?
    C14 C15 H15A . . 110.3 ?
    O3 C15 H15B . . 110.3 ?
    C14 C15 H15B . . 110.3 ?
    H15A C15 H15B . . 108.5 ?
    O3 C16 H16A . . 109.5 ?
    O3 C16 H16B . . 109.5 ?
    H16A C16 H16B . . 109.5 ?
    O3 C16 H16C . . 109.5 ?
    H16A C16 H16C . . 109.5 ?
    H16B C16 H16C . . 109.5 ?
    C18 C17 P2 . . 112.83(12) ?
    C18 C17 H17A . . 109.0 ?
    P2 C17 H17A . . 109.0 ?
    C18 C17 H17B . . 109.0 ?
    P2 C17 H17B . . 109.0 ?
    H17A C17 H17B . . 107.8 ?
    C19 C18 C17 . . 111.70(15) ?
    C19 C18 H18A . . 109.3 ?
    C17 C18 H18A . . 109.3 ?
    C19 C18 H18B . . 109.3 ?
    C17 C18 H18B . . 109.3 ?
    H18A C18 H18B . . 107.9 ?
    O4 C19 C18 . . 108.01(14) ?
    O4 C19 H19A . . 110.1 ?
    C18 C19 H19A . . 110.1 ?
    O4 C19 H19B . . 110.1 ?
    C18 C19 H19B . . 110.1 ?
    H19A C19 H19B . . 108.4 ?
    O4 C20 H20A . . 109.5 ?
    O4 C20 H20B . . 109.5 ?
    H20A C20 H20B . . 109.5 ?
    O4 C20 H20C . . 109.5 ?
    H20A C20 H20C . . 109.5 ?
    H20B C20 H20C . . 109.5 ?
    C26 C21 C22 . . 115.68(15) ?
    C26 C21 B1 . . 122.17(15) ?
    C22 C21 B1 . . 121.82(16) ?
    C23 C22 C21 . . 122.1(2) ?
    C23 C22 H22A . . 119.0 ?
    C21 C22 H22A . . 119.0 ?
    C24 C23 C22 . . 120.7(2) ?
    C24 C23 H23A . . 119.6 ?
    C22 C23 H23A . . 119.6 ?
    C23 C24 C25 . . 119.07(18) ?
    C23 C24 H24A . . 120.5 ?
    C25 C24 H24A . . 120.5 ?
    C24 C25 C26 . . 120.5(2) ?
    C24 C25 H25A . . 119.7 ?
    C26 C25 H25A . . 119.7 ?
    C25 C26 C21 . . 121.92(19) ?
    C25 C26 H26A . . 119.0 ?
    C21 C26 H26A . . 119.0 ?
    C28 C27 C32 . . 115.8(2) ?
    C28 C27 B1 . . 120.61(17) ?
    C32 C27 B1 . . 123.42(19) ?
    C27 C28 C29 . . 121.3(3) ?
    C27 C28 H28A . . 119.4 ?
    C29 C28 H28A . . 119.4 ?
    C30 C29 C28 . . 120.8(3) ?
    C30 C29 H29A . . 119.6 ?
    C28 C29 H29A . . 119.6 ?
    C29 C30 C31 . . 118.5(3) ?
    C29 C30 H30A . . 120.8 ?
    C31 C30 H30A . . 120.8 ?
    C30 C31 C32 . . 121.9(3) ?
    C30 C31 H31A . . 119.1 ?
    C32 C31 H31A . . 119.1 ?
    C31 C32 C27 . . 121.7(3) ?
    C31 C32 H32A . . 119.2 ?
    C27 C32 H32A . . 119.2 ?
    C34 C33 C38 . . 115.01(15) ?
    C34 C33 B1 . . 122.82(14) ?
    C38 C33 B1 . . 121.92(14) ?
    C35 C34 C33 . . 122.48(17) ?
    C35 C34 H34A . . 118.8 ?
    C33 C34 H34A . . 118.8 ?
    C36 C35 C34 . . 120.61(18) ?
    C36 C35 H35A . . 119.7 ?
    C34 C35 H35A . . 119.7 ?
    C35 C36 C37 . . 118.87(17) ?
    C35 C36 H36A . . 120.6 ?
    C37 C36 H36A . . 120.6 ?
    C36 C37 C38 . . 120.05(18) ?
    C36 C37 H37A . . 120.0 ?
    C38 C37 H37A . . 120.0 ?
    C37 C38 C33 . . 122.96(17) ?
    C37 C38 H38A . . 118.5 ?
    C33 C38 H38A . . 118.5 ?
    C40 C39 C44 . . 115.23(18) ?
    C40 C39 B1 . . 123.43(16) ?
    C44 C39 B1 . . 121.20(18) ?
    C39 C40 C41 . . 122.3(2) ?
    C39 C40 H40A . . 118.9 ?
    C41 C40 H40A . . 118.9 ?
    C42 C41 C40 . . 119.9(3) ?
    C42 C41 H41A . . 120.0 ?
    C40 C41 H41A . . 120.0 ?
    C43 C42 C41 . . 119.6(2) ?
    C43 C42 H42A . . 120.2 ?
    C41 C42 H42A . . 120.2 ?
    C42 C43 C44 . . 119.9(2) ?
    C42 C43 H43A . . 120.0 ?
    C44 C43 H43A . . 120.0 ?
    C43 C44 C39 . . 123.0(3) ?
    C43 C44 H44A . . 118.5 ?
    C39 C44 H44A . . 118.5 ?
    C50 C45 C46 . . 115.58(16) ?
    C50 C45 B2 . . 123.35(17) ?
    C46 C45 B2 . . 120.90(15) ?
    C47 C46 C45 . . 123.04(19) ?
    C47 C46 H46A . . 118.5 ?
    C45 C46 H46A . . 118.5 ?
    C48 C47 C46 . . 119.4(2) ?
    C48 C47 H47A . . 120.3 ?
    C46 C47 H47A . . 120.3 ?
    C49 C48 C47 . . 119.3(2) ?
    C49 C48 H48A . . 120.4 ?
    C47 C48 H48A . . 120.4 ?
    C48 C49 C50 . . 121.7(2) ?
    C48 C49 H49A . . 119.2 ?
    C50 C49 H49A . . 119.2 ?
    C45 C50 C49 . . 121.0(2) ?
    C45 C50 H50A . . 119.5 ?
    C49 C50 H50A . . 119.5 ?
    C56 C51 C52 . . 115.02(15) ?
    C56 C51 B2 . . 123.08(15) ?
    C52 C51 B2 . . 121.57(15) ?
    C53 C52 C51 . . 123.15(17) ?
    C53 C52 H52A . . 118.4 ?
    C51 C52 H52A . . 118.4 ?
    C54 C53 C52 . . 119.55(18) ?
    C54 C53 H53A . . 120.2 ?
    C52 C53 H53A . . 120.2 ?
    C55 C54 C53 . . 119.50(17) ?
    C55 C54 H54A . . 120.3 ?
    C53 C54 H54A . . 120.3 ?
    C54 C55 C56 . . 120.12(18) ?
    C54 C55 H55A . . 119.9 ?
    C56 C55 H55A . . 119.9 ?
    C51 C56 C55 . . 122.63(18) ?
    C51 C56 H56A . . 118.7 ?
    C55 C56 H56A . . 118.7 ?
    C58 C57 C62 . . 115.15(16) ?
    C58 C57 B2 . . 121.35(15) ?
    C62 C57 B2 . . 122.96(15) ?
    C59 C58 C57 . . 123.00(19) ?
    C59 C58 H58A . . 118.5 ?
    C57 C58 H58A . . 118.5 ?
    C58 C59 C60 . . 120.36(19) ?
    C58 C59 H59A . . 119.8 ?
    C60 C59 H59A . . 119.8 ?
    C61 C60 C59 . . 118.69(18) ?
    C61 C60 H60A . . 120.7 ?
    C59 C60 H60A . . 120.7 ?
    C60 C61 C62 . . 120.2(2) ?
    C60 C61 H61A . . 119.9 ?
    C62 C61 H61A . . 119.9 ?
    C61 C62 C57 . . 122.56(19) ?
    C61 C62 H62A . . 118.7 ?
    C57 C62 H62A . . 118.7 ?
    C64 C63 C68 . . 114.39(16) ?
    C64 C63 B2 . . 125.48(15) ?
    C68 C63 B2 . . 119.92(16) ?
    C65 C64 C63 . . 123.26(18) ?
    C65 C64 H64A . . 118.4 ?
    C63 C64 H64A . . 118.4 ?
    C66 C65 C64 . . 120.2(2) ?
    C66 C65 H65A . . 119.9 ?
    C64 C65 H65A . . 119.9 ?
    C67 C66 C65 . . 118.7(2) ?
    C67 C66 H66A . . 120.7 ?
    C65 C66 H66A . . 120.7 ?
    C66 C67 C68 . . 120.5(2) ?
    C66 C67 H67A . . 119.8 ?
    C68 C67 H67A . . 119.8 ?
    C67 C68 C63 . . 122.9(2) ?
    C67 C68 H68A . . 118.5 ?
    C63 C68 H68A . . 118.5 ?
loop_
    _geom_torsion_atom_site_label_1
    _geom_torsion_atom_site_label_2
    _geom_torsion_atom_site_label_3
    _geom_torsion_atom_site_label_4
    _geom_torsion_site_symmetry_1
    _geom_torsion_site_symmetry_2
    _geom_torsion_site_symmetry_3
    _geom_torsion_site_symmetry_4
    _geom_torsion
    _geom_torsion_publ_flag
    C9 P1 C2 C3 . . . . 63.90(15) ?
    C5 P1 C2 C3 . . . . -55.50(15) ?
    C1 P1 C2 C3 . . . . -175.26(14) ?
    P1 C2 C3 P2 . . . . -168.31(9) ?
    C4 P2 C3 C2 . . . . -175.78(14) ?
    C13 P2 C3 C2 . . . . -57.21(15) ?
    C17 P2 C3 C2 . . . . 62.69(15) ?
    C9 P1 C5 C6 . . . . 64.28(16) ?
    C1 P1 C5 C6 . . . . -58.72(17) ?
    C2 P1 C5 C6 . . . . -176.83(13) ?
    P1 C5 C6 C7 . . . . 167.84(15) ?
    C8 O1 C7 C6 . . . . 177.5(3) ?
    C5 C6 C7 O1 . . . . -63.3(2) ?
    C5 P1 C9 C10 . . . . 178.90(13) ?
    C1 P1 C9 C10 . . . . -58.45(16) ?
    C2 P1 C9 C10 . . . . 60.41(16) ?
    P1 C9 C10 C11 . . . . -166.78(14) ?
    C12 O2 C11 C10 . . . . 178.28(19) ?
    C9 C10 C11 O2 . . . . 66.7(2) ?
    C4 P2 C13 C14 . . . . -51.49(17) ?
    C17 P2 C13 C14 . . . . 73.60(16) ?
    C3 P2 C13 C14 . . . . -166.52(14) ?
    P2 C13 C14 C15 . . . . 175.32(14) ?
    C16 O3 C15 C14 . . . . 172.34(18) ?
    C13 C14 C15 O3 . . . . -60.0(2) ?
    C4 P2 C17 C18 . . . . -60.58(15) ?
    C13 P2 C17 C18 . . . . 175.18(12) ?
    C3 P2 C17 C18 . . . . 56.74(15) ?
    P2 C17 C18 C19 . . . . -166.12(13) ?
    C20 O4 C19 C18 . . . . 175.65(18) ?
    C17 C18 C19 O4 . . . . 63.59(19) ?
    C39 B1 C21 C26 . . . . -83.54(18) ?
    C27 B1 C21 C26 . . . . 155.54(16) ?
    C33 B1 C21 C26 . . . . 39.9(2) ?
    C39 B1 C21 C22 . . . . 89.48(19) ?
    C27 B1 C21 C22 . . . . -31.4(2) ?
    C33 B1 C21 C22 . . . . -147.08(16) ?
    C26 C21 C22 C23 . . . . -0.9(3) ?
    B1 C21 C22 C23 . . . . -174.32(18) ?
    C21 C22 C23 C24 . . . . -0.9(3) ?
    C22 C23 C24 C25 . . . . 1.9(3) ?
    C23 C24 C25 C26 . . . . -1.0(3) ?
    C24 C25 C26 C21 . . . . -0.9(3) ?
    C22 C21 C26 C25 . . . . 1.8(2) ?
    B1 C21 C26 C25 . . . . 175.18(16) ?
    C39 B1 C27 C28 . . . . -165.90(17) ?
    C21 B1 C27 C28 . . . . -49.9(2) ?
    C33 B1 C27 C28 . . . . 70.7(2) ?
    C39 B1 C27 C32 . . . . 19.0(2) ?
    C21 B1 C27 C32 . . . . 134.94(17) ?
    C33 B1 C27 C32 . . . . -104.38(18) ?
    C32 C27 C28 C29 . . . . 0.8(3) ?
    B1 C27 C28 C29 . . . . -174.7(2) ?
    C27 C28 C29 C30 . . . . -2.2(4) ?
    C28 C29 C30 C31 . . . . 1.7(4) ?
    C29 C30 C31 C32 . . . . 0.0(4) ?
    C30 C31 C32 C27 . . . . -1.4(3) ?
    C28 C27 C32 C31 . . . . 0.9(3) ?
    B1 C27 C32 C31 . . . . 176.26(18) ?
    C39 B1 C33 C34 . . . . 145.90(15) ?
    C21 B1 C33 C34 . . . . 28.5(2) ?
    C27 B1 C33 C34 . . . . -92.10(17) ?
    C39 B1 C33 C38 . . . . -40.2(2) ?
    C21 B1 C33 C38 . . . . -157.58(15) ?
    C27 B1 C33 C38 . . . . 81.82(18) ?
    C38 C33 C34 C35 . . . . 1.4(2) ?
    B1 C33 C34 C35 . . . . 175.75(16) ?
    C33 C34 C35 C36 . . . . -0.5(3) ?
    C34 C35 C36 C37 . . . . -0.3(3) ?
    C35 C36 C37 C38 . . . . 0.0(3) ?
    C36 C37 C38 C33 . . . . 1.1(3) ?
    C34 C33 C38 C37 . . . . -1.8(2) ?
    B1 C33 C38 C37 . . . . -176.12(15) ?
    C21 B1 C39 C40 . . . . 99.06(17) ?
    C27 B1 C39 C40 . . . . -140.16(16) ?
    C33 B1 C39 C40 . . . . -23.0(2) ?
    C21 B1 C39 C44 . . . . -76.36(19) ?
    C27 B1 C39 C44 . . . . 44.4(2) ?
    C33 B1 C39 C44 . . . . 161.61(15) ?
    C44 C39 C40 C41 . . . . -1.0(2) ?
    B1 C39 C40 C41 . . . . -176.65(16) ?
    C39 C40 C41 C42 . . . . -1.1(3) ?
    C40 C41 C42 C43 . . . . 2.0(3) ?
    C41 C42 C43 C44 . . . . -0.7(3) ?
    C42 C43 C44 C39 . . . . -1.6(3) ?
    C40 C39 C44 C43 . . . . 2.3(3) ?
    B1 C39 C44 C43 . . . . 178.10(17) ?
    C51 B2 C45 C50 . . . . -103.17(19) ?
    C63 B2 C45 C50 . . . . 20.8(2) ?
    C57 B2 C45 C50 . . . . 136.45(18) ?
    C51 B2 C45 C46 . . . . 71.88(18) ?
    C63 B2 C45 C46 . . . . -164.18(15) ?
    C57 B2 C45 C46 . . . . -48.5(2) ?
    C50 C45 C46 C47 . . . . -0.4(3) ?
    B2 C45 C46 C47 . . . . -175.86(17) ?
    C45 C46 C47 C48 . . . . 0.3(3) ?
    C46 C47 C48 C49 . . . . 0.1(4) ?
    C47 C48 C49 C50 . . . . -0.4(4) ?
    C46 C45 C50 C49 . . . . 0.2(3) ?
    B2 C45 C50 C49 . . . . 175.5(2) ?
    C48 C49 C50 C45 . . . . 0.2(4) ?
    C45 B2 C51 C56 . . . . -91.44(18) ?
    C63 B2 C51 C56 . . . . 145.24(15) ?
    C57 B2 C51 C56 . . . . 28.5(2) ?
    C45 B2 C51 C52 . . . . 81.63(18) ?
    C63 B2 C51 C52 . . . . -41.7(2) ?
    C57 B2 C51 C52 . . . . -158.47(14) ?
    C56 C51 C52 C53 . . . . -1.6(2) ?
    B2 C51 C52 C53 . . . . -175.24(15) ?
    C51 C52 C53 C54 . . . . 1.6(3) ?
    C52 C53 C54 C55 . . . . -0.8(3) ?
    C53 C54 C55 C56 . . . . 0.2(3) ?
    C52 C51 C56 C55 . . . . 1.0(2) ?
    B2 C51 C56 C55 . . . . 174.53(16) ?
    C54 C55 C56 C51 . . . . -0.4(3) ?
    C51 B2 C57 C58 . . . . 45.8(2) ?
    C45 B2 C57 C58 . . . . 161.53(16) ?
    C63 B2 C57 C58 . . . . -77.12(19) ?
    C51 B2 C57 C62 . . . . -143.08(17) ?
    C45 B2 C57 C62 . . . . -27.3(2) ?
    C63 B2 C57 C62 . . . . 94.03(19) ?
    C62 C57 C58 C59 . . . . -0.8(3) ?
    B2 C57 C58 C59 . . . . 171.04(17) ?
    C57 C58 C59 C60 . . . . 0.7(3) ?
    C58 C59 C60 C61 . . . . 0.0(3) ?
    C59 C60 C61 C62 . . . . -0.4(3) ?
    C60 C61 C62 C57 . . . . 0.3(3) ?
    C58 C57 C62 C61 . . . . 0.3(3) ?
    B2 C57 C62 C61 . . . . -171.36(18) ?
    C51 B2 C63 C64 . . . . -15.1(2) ?
    C45 B2 C63 C64 . . . . -133.53(16) ?
    C57 B2 C63 C64 . . . . 106.37(17) ?
    C51 B2 C63 C68 . . . . 170.53(15) ?
    C45 B2 C63 C68 . . . . 52.1(2) ?
    C57 B2 C63 C68 . . . . -67.99(19) ?
    C68 C63 C64 C65 . . . . -2.1(2) ?
    B2 C63 C64 C65 . . . . -176.73(16) ?
    C63 C64 C65 C66 . . . . 2.4(3) ?
    C64 C65 C66 C67 . . . . -0.7(3) ?
    C65 C66 C67 C68 . . . . -1.0(3) ?
    C66 C67 C68 C63 . . . . 1.2(3) ?
    C64 C63 C68 C67 . . . . 0.3(3) ?
    B2 C63 C68 C67 . . . . 175.25(17) ?
data_global
_journal_date_recd_electronic     2008-03-26
_journal_date_accepted     2008-05-09
_journal_name_full     'Acta Crystallographica, Section E'
_journal_year     2008
_journal_volume     64
_journal_issue      6
_journal_page_first     o1111
_journal_page_last     o1111
_journal_paper_category     QO
_journal_coeditor_code     YA2073
_publ_contact_author_name     'David R Tyler'
_publ_contact_author_address
;Department of Chemistry
University of Oregon
Eugene, Oregon 97403
;
_publ_contact_author_email     dtyler@uoregon.edu
_publ_contact_author_phone     '541 346 4649'
_publ_section_title
;
(Ethane-1,2-diyl)bis[bis(3-methoxypropyl)methylphosphonium]
bis(tetraphenylborate) diethyl ether solvate
;
loop_
    _publ_author_name
    _publ_author_address
    'Crossland, Justin L'
;
Department of Chemistry
1253 University of Oregon
Eugene, Oregon 97403-1253, USA
;
    'Zakharov, Lev N'
;
Department of Chemistry
1253 University of Oregon
Eugene, Oregon 97403-1253, USA
;
    'Tyler, David R'
;
Department of Chemistry
1253 University of Oregon
Eugene, Oregon 97403-1253, USA
;
