# Supplementary material for: (Ethane-1,2-di­yl)bis­[bis­(3-methoxy­prop­yl)methyl­phospho­nium] bis­(tetra­phenyl­borate) diethyl ether solvate
Source: Acta Crystallogr Sect E Struct Rep Online. 2008 May 17;64(Pt 6):o1111. doi: 10.1107/S1600536808013962 (PMC2961532; doi:10.1107/S1600536808013962)
Supplement: Supplementary file 2 [file e-64-o1111-Isup2.hkl]

# 
# h,k,l, Fc-squared, Fo-squared, sigma(Fo-squared) and status flag 
# 
data_I
_shelx_title ' just11a in Pna2(1)' 
_shelx_refln_list_code          4 
_shelx_F_calc_maximum      309.45 
_exptl_crystal_F_000      2704.00 
_reflns_d_resolution_high  0.7828 
 
loop_ 
 _symmetry_equiv_pos_as_xyz 
 'x, y, z' 
 '-x, -y, z+1/2' 
 'x+1/2, -y+1/2, z' 
 '-x+1/2, y+1/2, z+1/2' 
 
_cell_length_a    39.5476 
_cell_length_b    12.6038 
_cell_length_c    13.1767 
_cell_angle_alpha  90.000 
_cell_angle_beta   90.000 
_cell_angle_gamma  90.000 
 
_shelx_F_squared_multiplier     1.000 
 
loop_ 
 _refln_index_h 
 _refln_index_k 
 _refln_index_l 
 _refln_F_squared_calc 
 _refln_F_squared_meas 
 _refln_F_squared_sigma 
 _refln_observed_status 
   4   0 -16      303.05      312.54     29.47 o 
   6   0 -16       35.05       16.59     14.78 o 
   8   0 -16       53.37       35.21     11.54 o 
  10   0 -16      176.37      191.96     17.51 o 
  12   0 -16      216.92      234.90     18.40 o 
  14   0 -16       11.24        6.21     12.79 o 
   1   1 -16       72.54       67.82     13.67 o 
   2   1 -16       71.91       81.64     13.72 o 
   3   1 -16      152.72      131.23     15.61 o 
   4   1 -16       12.38       19.56      9.61 o 
   5   1 -16       68.94       71.16     12.86 o 
   6   1 -16       78.23       70.10     12.06 o 
   7   1 -16       43.88       22.25      9.86 o 
   8   1 -16        6.53        2.19      7.24 o 
   9   1 -16       14.01        8.06      7.95 o 
  10   1 -16       49.66       46.31      7.95 o 
  11   1 -16       25.79       29.64      9.59 o 
  12   1 -16       37.10       44.60      9.40 o 
  13   1 -16       23.91       26.53      8.22 o 
  14   1 -16       31.84       45.87     12.58 o 
  15   1 -16       15.62       24.20     11.35 o 
   0   2 -16      360.83      361.29     26.46 o 
   1   2 -16       91.02      104.57     10.45 o 
   2   2 -16        7.45        6.76      7.15 o 
   3   2 -16       60.90       69.64     16.65 o 
   4   2 -16       85.35       92.84     12.31 o 
   5   2 -16      121.38      134.06     16.00 o 
   6   2 -16        2.98       13.86      7.29 o 
   7   2 -16       12.09       21.99     11.73 o 
   8   2 -16       26.84       46.52     23.03 o 
   9   2 -16       21.55       23.52     11.59 o 
  10   2 -16        3.32       12.10      9.25 o 
  11   2 -16       13.14       15.98      9.69 o 
  12   2 -16        6.54        0.09      8.08 o 
  13   2 -16       30.95       22.77     10.45 o 
  14   2 -16        0.59        6.32      7.15 o 
   1   3 -16      127.70      140.39     13.31 o 
   2   3 -16      135.86      157.88     20.50 o 
   3   3 -16        0.01        5.30      6.36 o 
   4   3 -16       95.75       97.39     10.22 o 
   5   3 -16       10.69       11.33      7.12 o 
   6   3 -16       26.02       28.56      9.01 o 
   7   3 -16       51.58       64.04     13.79 o 
   8   3 -16       42.07       43.35     10.04 o 
   9   3 -16       57.99       75.17     11.21 o 
  10   3 -16       23.32       30.51      9.01 o 
  11   3 -16       35.38       44.34     10.23 o 
  12   3 -16       37.30       58.65     11.07 o 
   0   4 -16       89.63       97.06     15.43 o 
   1   4 -16      147.16      190.27     12.78 o 
   2   4 -16        3.58       12.46      6.24 o 
   3   4 -16       65.65       63.49      8.71 o 
   4   4 -16       20.28       16.26      6.98 o 
   5   4 -16        2.94       17.80      6.54 o 
   6   4 -16       70.56       71.68      9.52 o 
   7   4 -16       57.62       62.03      8.92 o 
   8   4 -16        6.66       16.97      7.10 o 
   9   4 -16       26.58       42.74     11.23 o 
   2   0 -15       90.90      107.43     17.61 o 
   4   0 -15      162.60      134.21     20.67 o 
   6   0 -15       37.96       34.93     11.54 o 
   8   0 -15      595.70      617.54     25.14 o 
  10   0 -15       27.62       34.29     12.98 o 
  12   0 -15       55.07       39.36     10.67 o 
  14   0 -15       15.23        5.86      7.86 o 
  16   0 -15       87.23       68.87     17.05 o 
  18   0 -15        7.28        0.09      9.36 o 
  20   0 -15      703.52      630.88     28.05 o 
  22   0 -15      186.30      193.97     18.58 o 
   0   1 -15        8.21        0.09     10.20 o 
   1   1 -15        5.77        6.08      7.24 o 
   2   1 -15       72.77       60.24      9.11 o 
   3   1 -15      132.88      146.30     14.97 o 
   4   1 -15       20.24       23.21      9.52 o 
   5   1 -15       87.67       73.98     12.50 o 
   6   1 -15      106.50      114.95     29.28 o 
   7   1 -15       54.72       57.72      9.45 o 
   8   1 -15       63.17       71.95     10.23 o 
   9   1 -15      378.35      374.74     16.95 o 
  10   1 -15        0.49        3.54      5.83 o 
  11   1 -15      191.65      206.41     12.11 o 
  12   1 -15       21.66       19.34      6.67 o 
  13   1 -15       32.77       47.93      8.79 o 
  14   1 -15       31.94       38.43      8.84 o 
  15   1 -15       37.99       52.61     10.54 o 
  16   1 -15        9.64        4.60      7.95 o 
  17   1 -15       72.91       70.21     12.74 o 
  18   1 -15      126.61      133.82     15.75 o 
  19   1 -15      342.73      367.03     24.84 o 
  20   1 -15       79.69      103.58     14.67 o 
  21   1 -15       23.47       26.73     14.23 o 
  22   1 -15       15.96       15.59      9.94 o 
   1   2 -15      140.61      122.85     10.38 o 
   2   2 -15        7.13       10.37      5.97 o 
   3   2 -15       32.69       35.58      7.24 o 
   4   2 -15      171.97      176.10     11.37 o 
   5   2 -15       32.89       32.71     11.21 o 
   6   2 -15       48.63       42.65     11.13 o 
   7   2 -15      171.13      144.27     15.49 o 
   8   2 -15      338.04      320.36     20.35 o 
   9   2 -15       59.33       97.72     14.32 o 
  10   2 -15       81.58       90.45     10.69 o 
  11   2 -15       45.46       43.07      9.55 o 
  12   2 -15       32.09       21.81      7.59 o 
  13   2 -15       31.58       22.99      7.83 o 
  14   2 -15        2.38        1.86      6.42 o 
  15   2 -15       65.05       78.12     10.44 o 
  16   2 -15      100.11      137.98     15.37 o 
  17   2 -15      119.97      120.10     14.91 o 
  18   2 -15       10.08        3.98      8.30 o 
  19   2 -15       15.38       26.96     11.49 o 
  20   2 -15      196.00      273.00     20.69 o 
  21   2 -15       85.16      113.51     15.30 o 
  22   2 -15       20.59        5.42      8.39 o 
   0   3 -15      371.44      399.97     21.85 o 
   1   3 -15      117.78      112.83     10.23 o 
   2   3 -15      104.49      115.98     10.34 o 
   3   3 -15      118.18      113.65     10.22 o 
   4   3 -15       22.74       22.62      6.93 o 
   5   3 -15      118.05      119.01     10.48 o 
   6   3 -15      614.35      636.04     18.66 o 
   7   3 -15      225.41      222.32     12.93 o 
   8   3 -15       38.63       50.38      8.07 o 
   9   3 -15        7.81        0.09      5.75 o 
  10   3 -15      135.38      131.28     12.78 o 
  11   3 -15        2.12       15.05      8.34 o 
  12   3 -15       93.47       74.05     11.08 o 
  13   3 -15       70.63       89.74     11.79 o 
  14   3 -15       47.51       70.69     10.61 o 
  15   3 -15       11.28       21.42      7.65 o 
  16   3 -15        7.66        5.69      6.89 o 
  17   3 -15       79.30       75.37     10.28 o 
  18   3 -15       53.66       76.92     10.61 o 
  19   3 -15      168.65      194.32     18.20 o 
  20   3 -15       21.59       17.34      9.95 o 
   1   4 -15        2.80        3.56      6.24 o 
   2   4 -15      133.09      146.57     11.84 o 
   3   4 -15       60.93       88.56     12.31 o 
   4   4 -15       64.66       73.68      9.50 o 
   5   4 -15      481.95      523.72     17.49 o 
   6   4 -15       74.54       91.85      9.68 o 
   7   4 -15       91.08       90.54     11.14 o 
   8   4 -15       42.08       39.86      8.46 o 
   9   4 -15       28.16       28.48      8.75 o 
  10   4 -15        1.79       10.72      6.78 o 
  11   4 -15       96.19      103.36     10.66 o 
  12   4 -15       13.15       12.99      7.06 o 
  13   4 -15        4.38       18.22      8.58 o 
  14   4 -15        2.27        0.09      7.04 o 
  15   4 -15       39.06       35.63      9.52 o 
  16   4 -15       66.91       56.87     10.47 o 
  17   4 -15      248.05      285.87     16.77 o 
  18   4 -15        7.47       18.93      8.65 o 
  19   4 -15       17.66       23.81     10.94 o 
   0   5 -15      174.54      184.61     17.46 o 
   1   5 -15       23.83       27.00      7.77 o 
   2   5 -15      258.73      257.97     13.74 o 
   3   5 -15       33.52       50.39      8.76 o 
   4   5 -15      131.11      150.96     13.45 o 
   5   5 -15      107.02      123.66     11.16 o 
   6   5 -15      232.87      290.84     14.49 o 
   7   5 -15       10.53       29.23      8.21 o 
   8   5 -15        4.33        5.05      6.87 o 
   9   5 -15       71.68       84.16     13.14 o 
  10   5 -15       18.01       16.29      7.00 o 
  11   5 -15       13.92        5.88      8.45 o 
  12   5 -15        4.76        0.00      7.18 o 
  13   5 -15       42.87       60.18     10.33 o 
  14   5 -15       47.17       26.26     11.40 o 
  15   5 -15        6.41       15.38      9.17 o 
  16   5 -15       66.59       86.71     11.67 o 
   1   6 -15      110.20       94.57     10.00 o 
   2   6 -15        4.23       15.21      6.69 o 
   3   6 -15      197.84      216.16     13.73 o 
   4   6 -15       16.79       16.16      7.82 o 
   5   6 -15       95.34      102.08     11.01 o 
   6   6 -15       76.56       77.13      9.92 o 
   7   6 -15       34.88       40.41      8.16 o 
   8   6 -15       67.17       63.40      9.60 o 
   9   6 -15      103.25       98.41     11.93 o 
  10   6 -15       51.54       44.67      9.62 o 
  11   6 -15        3.74       24.55      8.73 o 
  12   6 -15       22.46       30.44      9.72 o 
  13   6 -15       15.51       19.79     11.28 o 
   0   7 -15      134.90      131.95     16.32 o 
   1   7 -15       48.13       54.19      8.95 o 
   2   7 -15       22.19       22.33      9.19 o 
   3   7 -15       17.35       26.77      9.48 o 
   4   7 -15       33.40       34.94      9.36 o 
   5   7 -15        8.27       10.81      7.26 o 
   6   7 -15      266.88      289.40     15.32 o 
   0   0 -14      110.25      113.64     16.96 o 
   2   0 -14      108.75      108.85     13.72 o 
   4   0 -14      154.41      138.57     18.82 o 
   6   0 -14       51.15       51.81     14.55 o 
   8   0 -14      146.07      154.21     14.43 o 
  10   0 -14      277.07      295.77     17.95 o 
  12   0 -14      320.64      266.22     17.86 o 
  14   0 -14      302.28      304.37     18.89 o 
  16   0 -14      272.66      319.31     28.83 o 
  18   0 -14      144.11      189.55     23.26 o 
  20   0 -14       11.65        6.31      8.52 o 
  22   0 -14      310.11      379.23     22.32 o 
  24   0 -14      145.51      133.84     16.37 o 
  26   0 -14       25.96       18.80     10.49 o 
  28   0 -14        2.06       11.23      9.06 o 
   1   1 -14      150.21      158.16     13.75 o 
   2   1 -14       18.65       16.25      6.22 o 
   3   1 -14      221.24      224.10     11.16 o 
   4   1 -14      150.35      136.46      9.68 o 
   5   1 -14       38.02       47.21     10.54 o 
   6   1 -14        9.58       13.26      6.66 o 
   7   1 -14        9.16       16.72      6.99 o 
   8   1 -14       90.18       70.63      9.26 o 
   9   1 -14      253.89      248.42     13.96 o 
  10   1 -14       17.65       13.18      6.96 o 
  11   1 -14      154.00      187.67     13.41 o 
  12   1 -14      184.19      205.99     11.44 o 
  13   1 -14      119.19      141.06     10.18 o 
  14   1 -14       61.11       73.08      9.63 o 
  15   1 -14      203.81      198.97     13.45 o 
  16   1 -14       16.67        8.15      6.67 o 
  17   1 -14       37.41       59.84     19.33 o 
  18   1 -14       19.18       13.86      7.56 o 
  19   1 -14       36.32       36.31      8.93 o 
  20   1 -14       65.23       67.78     10.19 o 
  21   1 -14      112.69       99.35     11.69 o 
  22   1 -14       42.84       57.52      8.80 o 
  23   1 -14       82.91      105.15     10.87 o 
  24   1 -14       18.27       20.09      7.35 o 
  25   1 -14       27.96       28.82      7.58 o 
  26   1 -14       37.65       40.19      8.12 o 
  27   1 -14       25.06       32.13     12.19 o 
   0   2 -14      242.42      223.15     16.58 o 
   1   2 -14      202.75      225.72     20.59 o 
   2   2 -14        5.69        2.82      5.57 o 
   3   2 -14       60.08       58.28     11.68 o 
   4   2 -14       43.52       41.12      8.06 o 
   5   2 -14       56.20       70.26      9.34 o 
   6   2 -14       98.92      123.29      9.54 o 
   7   2 -14      211.09      219.67     11.18 o 
   8   2 -14      221.43      214.61     11.26 o 
   9   2 -14      148.80      161.52     10.23 o 
  10   2 -14       24.51       21.84      8.27 o 
  11   2 -14        9.13       17.49      7.46 o 
  12   2 -14      160.62      152.64     12.20 o 
  13   2 -14       65.87       79.84     10.37 o 
  14   2 -14        2.03        4.30      6.32 o 
  15   2 -14       12.30       11.79      7.08 o 
  16   2 -14        8.58       19.18      7.78 o 
  17   2 -14       52.62       64.08      9.63 o 
  18   2 -14       79.21       83.58     12.36 o 
  19   2 -14      134.35      138.20     27.53 o 
  20   2 -14       31.22       24.81     10.61 o 
  21   2 -14       78.71       89.67     13.54 o 
  22   2 -14       51.02       40.90     14.60 o 
  23   2 -14       79.35       70.56     25.07 o 
  24   2 -14        6.58       14.84      8.72 o 
  25   2 -14        8.85       10.20      7.49 o 
  26   2 -14       24.97       18.07      8.27 o 
  27   2 -14       25.77       18.38      6.88 o 
   1   3 -14       56.66       45.61      7.67 o 
   2   3 -14       44.09       46.39      7.50 o 
   3   3 -14       52.63       48.09      8.11 o 
   4   3 -14      177.69      173.59     11.18 o 
   5   3 -14      191.76      193.82     11.37 o 
   6   3 -14        4.73       12.09      6.22 o 
   7   3 -14       98.57      110.76      9.87 o 
   8   3 -14       69.35       86.46     11.20 o 
   9   3 -14        0.62        4.99      6.00 o 
  10   3 -14       91.44      108.51     11.56 o 
  11   3 -14       19.40       18.73      6.14 o 
  12   3 -14      102.05      115.49     11.82 o 
  13   3 -14       40.63       40.55      8.55 o 
  14   3 -14       97.34      110.75     11.40 o 
  15   3 -14       12.77       11.28      7.15 o 
  16   3 -14       81.78       82.70     10.44 o 
  17   3 -14      166.25      188.30     15.83 o 
  18   3 -14       45.66       48.05      9.29 o 
  19   3 -14       61.49       53.11      9.07 o 
  20   3 -14       63.39       68.48     12.57 o 
  21   3 -14       51.80       63.14     12.39 o 
  22   3 -14        3.13        1.26      8.83 o 
  23   3 -14       39.44       47.16     11.04 o 
  24   3 -14       78.77       71.37     12.41 o 
  25   3 -14      138.19      185.19     15.04 o 
  26   3 -14       88.18       83.96     11.74 o 
   0   4 -14      129.90      155.61     15.69 o 
   1   4 -14       66.07       88.12     12.39 o 
   2   4 -14        4.14       18.51      6.30 o 
   3   4 -14      106.58      113.60     11.49 o 
   4   4 -14      174.12      190.37     11.55 o 
   5   4 -14      222.30      217.40     12.16 o 
   6   4 -14      117.56      123.95     10.77 o 
   7   4 -14       83.95       95.10      9.86 o 
   8   4 -14        0.64        4.98      6.24 o 
   9   4 -14       73.44       81.37      9.37 o 
  10   4 -14       23.26       20.36      8.24 o 
  11   4 -14       70.03       80.92     11.40 o 
  12   4 -14       43.23       53.64      9.89 o 
  13   4 -14      155.83      154.20     17.11 o 
  14   4 -14        4.45        4.45      6.18 o 
  15   4 -14      303.40      332.14     14.55 o 
  16   4 -14      107.51      114.15     10.14 o 
  17   4 -14       56.11       47.52      7.27 o 
  18   4 -14       47.42       48.87      7.35 o 
  19   4 -14      115.93      123.03      9.65 o 
  20   4 -14        1.64        3.90      5.50 o 
  21   4 -14       39.53       40.57      8.81 o 
  22   4 -14      110.72      102.10     10.68 o 
  23   4 -14       75.38       99.14     10.90 o 
  24   4 -14       50.53       64.39      8.96 o 
  25   4 -14       39.19       22.11     15.30 o 
   1   5 -14       52.38       50.29      7.96 o 
   2   5 -14      214.86      235.42     13.09 o 
   3   5 -14       19.04       18.59      7.57 o 
   4   5 -14      173.59      185.92     11.89 o 
   5   5 -14        2.87        8.66      6.71 o 
   6   5 -14       71.40       61.66      8.86 o 
   7   5 -14       40.95       42.33      8.30 o 
   8   5 -14      216.56      217.63     14.86 o 
   9   5 -14        0.91        6.37      7.48 o 
  10   5 -14      174.99      177.93     14.04 o 
  11   5 -14       71.79       46.81     17.35 o 
  12   5 -14        2.05        2.42      6.68 o 
  13   5 -14       20.79       14.49      8.30 o 
  14   5 -14      112.47      135.37     12.70 o 
  15   5 -14       17.48       15.80      8.38 o 
  16   5 -14      131.01      166.40     12.87 o 
  17   5 -14       39.77       43.22      7.96 o 
  18   5 -14       52.05       68.26      9.29 o 
  19   5 -14        0.29        5.37      5.58 o 
  20   5 -14      159.93      162.07     10.47 o 
  21   5 -14       11.63       20.22      6.59 o 
  22   5 -14        0.94        6.14      6.57 o 
  23   5 -14       53.24       49.21      8.89 o 
   0   6 -14       20.78       21.88     10.00 o 
   1   6 -14      151.27      164.18     13.57 o 
   2   6 -14       30.37       38.92      9.38 o 
   3   6 -14       35.02       39.35      9.89 o 
   4   6 -14      158.08      153.87     12.06 o 
   5   6 -14       82.35       81.55      9.80 o 
   6   6 -14      255.77      245.95     16.74 o 
   7   6 -14      168.43      192.35     20.22 o 
   8   6 -14       12.72       19.34      8.67 o 
   9   6 -14       14.30       13.78      7.99 o 
  10   6 -14        9.50       25.23      8.51 o 
  11   6 -14       14.60       21.35      8.51 o 
  12   6 -14       51.87       66.69     11.19 o 
  13   6 -14       50.36       63.35     16.53 o 
  14   6 -14       13.15        9.99      8.23 o 
  15   6 -14        9.13       11.08      8.43 o 
  16   6 -14       32.68       21.98      7.10 o 
  17   6 -14       30.16       45.54      9.10 o 
  18   6 -14       15.69       18.43      7.06 o 
  19   6 -14      170.50      183.29     14.60 o 
  20   6 -14       28.17       20.88      7.86 o 
   1   7 -14       96.78       99.11     10.24 o 
   2   7 -14       31.47       26.18      7.20 o 
   3   7 -14       14.03        8.06      6.97 o 
   4   7 -14       26.03       40.81     20.19 o 
   5   7 -14       55.25       37.63     11.19 o 
   6   7 -14        9.88       20.04      8.97 o 
   7   7 -14       78.04       83.84     11.19 o 
   8   7 -14      124.17      160.24     13.83 o 
   9   7 -14        5.48        6.96      8.01 o 
  10   7 -14       33.08       23.82     11.43 o 
  11   7 -14       61.52       75.10     11.14 o 
  12   7 -14       16.87       18.65      8.87 o 
  13   7 -14       22.22       14.72      8.35 o 
  14   7 -14       29.18       57.06      9.13 o 
  15   7 -14       71.83       83.64      9.88 o 
  16   7 -14       86.44       98.28     10.58 o 
  17   7 -14       23.09       15.68      9.09 o 
   0   8 -14       78.12      105.94     15.30 o 
   1   8 -14       16.10       12.50      7.10 o 
   2   8 -14       47.95       49.00      8.57 o 
   3   8 -14       14.41       18.88      8.84 o 
   4   8 -14       40.75       50.82     10.04 o 
   5   8 -14       55.69       51.38      9.83 o 
   6   8 -14      167.33      156.97     14.18 o 
   7   8 -14       41.32       48.64     21.12 o 
   8   8 -14       28.48       29.76      9.26 o 
   9   8 -14       84.33       93.67     13.14 o 
  10   8 -14      150.93      179.19     15.40 o 
  11   8 -14       83.74       74.07     11.65 o 
  12   8 -14       44.22       58.69     16.96 o 
   2   0 -13      393.11      406.12     21.18 o 
   4   0 -13      339.45      325.84     20.44 o 
   6   0 -13      184.08      160.54     19.74 o 
   8   0 -13      109.52      107.98     17.98 o 
  10   0 -13      254.68      246.10     15.86 o 
  12   0 -13       73.17       64.43     11.37 o 
  14   0 -13     1256.00     1218.99     33.09 o 
  16   0 -13      164.51      133.85     13.66 o 
  18   0 -13       31.73        4.91     12.42 o 
  20   0 -13       40.16       45.67     10.59 o 
  22   0 -13      381.16      431.06     22.28 o 
  24   0 -13      180.08      188.08     17.14 o 
  26   0 -13      253.45      244.10     19.76 o 
  28   0 -13       85.59       87.48     13.49 o 
  30   0 -13       21.09       23.43      9.78 o 
  32   0 -13       61.89       78.53     14.32 o 
   0   1 -13      250.70      240.46     17.52 o 
   1   1 -13       56.46       60.99      6.95 o 
   2   1 -13       83.07       89.50      9.12 o 
   3   1 -13     1090.20     1038.17     23.68 o 
   4   1 -13       26.12       33.83      7.23 o 
   5   1 -13       53.58       57.24      7.26 o 
   6   1 -13       10.00       17.36      5.76 o 
   7   1 -13      107.50       84.56      7.69 o 
   8   1 -13       60.52       46.44      7.15 o 
   9   1 -13       55.59       53.35      7.30 o 
  10   1 -13       27.63       34.04      7.27 o 
  11   1 -13      472.59      490.65     25.31 o 
  12   1 -13       41.19       56.71      7.40 o 
  13   1 -13      613.45      613.98     16.79 o 
  14   1 -13       46.67       39.41      6.89 o 
  15   1 -13      328.21      349.71     15.45 o 
  16   1 -13      142.32      136.44     11.35 o 
  17   1 -13      140.05      119.54     11.29 o 
  18   1 -13        7.30       10.70      6.84 o 
  19   1 -13      113.81      123.21     11.94 o 
  20   1 -13       34.13       34.53      8.30 o 
  21   1 -13       62.77       67.52      9.81 o 
  22   1 -13       84.03       79.96      9.32 o 
  23   1 -13       39.85       39.18      8.02 o 
  24   1 -13        7.33        8.84      6.37 o 
  25   1 -13      377.92      439.88     16.76 o 
  26   1 -13      170.70      193.35     12.88 o 
  27   1 -13        1.20        3.65      6.19 o 
  28   1 -13       73.22       68.72      9.60 o 
  29   1 -13       69.60       65.29      9.49 o 
  30   1 -13      109.51      129.64     11.19 o 
  31   1 -13       27.48       34.00     10.13 o 
   1   2 -13       15.34       26.29      7.02 o 
   2   2 -13      731.37      745.65     46.89 o 
   3   2 -13       27.74       37.30      6.44 o 
   4   2 -13       48.33       43.31      7.67 o 
   5   2 -13      268.91      246.92     11.17 o 
   6   2 -13       38.04       40.21      6.76 o 
   7   2 -13       84.03       80.39      8.06 o 
   8   2 -13      229.30      211.77     10.69 o 
   9   2 -13      200.41      215.05     10.98 o 
  10   2 -13      872.42      841.11     19.12 o 
  11   2 -13      414.48      444.02     14.36 o 
  12   2 -13      263.31      254.59     14.03 o 
  13   2 -13      158.85      145.66     11.89 o 
  14   2 -13      312.38      317.02     15.14 o 
  15   2 -13      188.65      225.40     13.59 o 
  16   2 -13        7.28        6.20      5.82 o 
  17   2 -13       82.41      104.28      8.99 o 
  18   2 -13       63.94       59.36      8.00 o 
  19   2 -13        4.90        3.39      5.57 o 
  20   2 -13       56.86       47.71      9.00 o 
  21   2 -13       86.44      104.32     11.37 o 
  22   2 -13      296.58      291.01     15.98 o 
  23   2 -13       52.93       63.46      9.34 o 
  24   2 -13       58.35       68.54      8.90 o 
  25   2 -13       87.40      108.91     12.92 o 
  26   2 -13      206.44      196.53     12.82 o 
  27   2 -13       93.95       90.59      9.49 o 
  28   2 -13       64.14       66.51      9.24 o 
  29   2 -13       22.05       20.62      8.84 o 
  30   2 -13       36.83       45.13     13.06 o 
  31   2 -13       40.88       30.94      8.13 o 
   0   3 -13      690.53      720.13     26.82 o 
   1   3 -13      557.19      581.52     16.34 o 
   2   3 -13       67.36       60.56      8.25 o 
   3   3 -13       13.85        3.24      5.66 o 
   4   3 -13       87.36       91.53      9.05 o 
   5   3 -13        2.83        8.71      5.59 o 
   6   3 -13      216.86      208.74      9.87 o 
   7   3 -13       59.11       56.95      6.60 o 
   8   3 -13       78.93       81.47      8.19 o 
   9   3 -13       33.56       54.60      8.76 o 
  10   3 -13      199.75      202.48     14.39 o 
  11   3 -13      284.81      270.99     14.95 o 
  12   3 -13      182.46      152.25     10.20 o 
  13   3 -13       61.62       76.51      8.10 o 
  14   3 -13       61.81       66.65     13.39 o 
  15   3 -13       40.87       36.87      7.98 o 
  16   3 -13      214.61      224.91     15.50 o 
  17   3 -13       64.98       72.33      9.68 o 
  18   3 -13       20.67       18.23      7.22 o 
  19   3 -13        2.06       16.04      8.71 o 
  20   3 -13      125.45      137.01     11.74 o 
  21   3 -13      118.22      125.10     14.51 o 
  22   3 -13       10.80       18.26     10.71 o 
  23   3 -13       56.29       66.38     11.99 o 
  24   3 -13      169.14      223.87     18.26 o 
  25   3 -13       26.38       37.71     10.81 o 
  26   3 -13       45.26       43.43      9.83 o 
  27   3 -13       27.77       16.23      8.29 o 
  28   3 -13        4.10        3.97      7.04 o 
  29   3 -13        8.44        8.74      7.26 o 
  30   3 -13        5.64       13.95      7.72 o 
   1   4 -13      384.83      398.94     16.46 o 
   2   4 -13       49.09       51.99      7.98 o 
   3   4 -13       60.13       57.09      8.31 o 
   4   4 -13       76.30       76.21      8.41 o 
   5   4 -13      109.74      115.14      9.60 o 
   6   4 -13       57.81       56.17     15.60 o 
   7   4 -13      127.95      151.68     13.23 o 
   8   4 -13       25.80       25.51      8.08 o 
   9   4 -13       84.74      107.31     11.58 o 
  10   4 -13      192.56      233.02     11.84 o 
  11   4 -13      245.17      243.16     10.70 o 
  12   4 -13       46.41       51.02      6.83 o 
  13   4 -13      147.64      164.99      9.41 o 
  14   4 -13        0.30        5.63      5.18 o 
  15   4 -13       64.73       67.13      9.25 o 
  16   4 -13       81.95       86.58      9.30 o 
  17   4 -13       42.52       38.44      6.54 o 
  18   4 -13       12.30        6.46      5.26 o 
  19   4 -13       11.53       15.39      5.88 o 
  20   4 -13       36.97       43.09      9.79 o 
  21   4 -13        4.66        8.89      6.61 o 
  22   4 -13       26.08       32.47     18.49 o 
  23   4 -13       88.01      121.10     14.97 o 
  24   4 -13       16.97       21.65      9.50 o 
  25   4 -13       58.50       84.40     14.37 o 
  26   4 -13       21.50       24.84      8.94 o 
  27   4 -13        4.08       16.63      8.60 o 
  28   4 -13        4.04        2.55      6.75 o 
  29   4 -13        7.31        7.29      8.25 o 
   0   5 -13      521.27      499.37     22.84 o 
   1   5 -13       85.58       81.16      8.74 o 
   2   5 -13       74.39       57.86      8.10 o 
   3   5 -13        8.99       11.18      7.05 o 
   4   5 -13      182.28      183.72     11.39 o 
   5   5 -13       52.56       50.42      9.81 o 
   6   5 -13        5.96       12.64      7.36 o 
   7   5 -13       77.32       60.86     10.10 o 
   8   5 -13      320.20      278.16     15.51 o 
   9   5 -13       67.89       51.71      9.12 o 
  10   5 -13      133.40      122.39     10.08 o 
  11   5 -13       54.02       62.28      8.43 o 
  12   5 -13      445.97      480.63     16.05 o 
  13   5 -13       12.29       18.85      7.10 o 
  14   5 -13       82.88       91.95      9.44 o 
  15   5 -13        3.66        7.82      5.01 o 
  16   5 -13       46.58       44.37      7.11 o 
  17   5 -13      109.99       98.95      8.58 o 
  18   5 -13       54.65       44.75      7.85 o 
  19   5 -13       56.08       56.77      7.36 o 
  20   5 -13       30.39       38.31      7.28 o 
  21   5 -13       49.30       53.30      7.38 o 
  22   5 -13      137.83      135.24     10.56 o 
  23   5 -13       17.30       26.38      9.24 o 
  24   5 -13       24.37       25.23      9.59 o 
  25   5 -13        7.40        5.45      6.52 o 
  26   5 -13        5.91        1.41      6.15 o 
  27   5 -13       16.00        6.44      5.90 o 
  28   5 -13       58.62       65.35      8.63 o 
   1   6 -13      261.85      269.97     19.06 o 
   2   6 -13       35.63       31.72      7.80 o 
   3   6 -13      167.03      166.21     13.41 o 
   4   6 -13        7.26        0.19      6.66 o 
   5   6 -13       10.81        7.82      7.63 o 
   6   6 -13       10.00        4.81      6.94 o 
   7   6 -13       49.23       38.15      9.03 o 
   8   6 -13       26.18       26.92      8.49 o 
   9   6 -13       49.59       48.79      8.17 o 
  10   6 -13      272.25      280.74     13.22 o 
  11   6 -13      454.45      501.96     16.58 o 
  12   6 -13        0.53        7.01      5.71 o 
  13   6 -13       67.50       69.02      9.47 o 
  14   6 -13        3.22        5.60      6.10 o 
  15   6 -13      104.41      111.13     10.07 o 
  16   6 -13       16.58       14.68      6.71 o 
  17   6 -13       43.21       42.82      7.61 o 
  18   6 -13       76.52       70.30      8.95 o 
  19   6 -13       18.66       28.89      6.75 o 
  20   6 -13       11.57        8.68      5.65 o 
  21   6 -13       33.38       36.05      6.93 o 
  22   6 -13       49.99       52.73     11.74 o 
  23   6 -13       29.12       24.69      6.86 o 
  24   6 -13       34.07       37.18      7.11 o 
  25   6 -13       13.15       26.43      7.88 o 
   0   7 -13      630.08      566.27     25.35 o 
   1   7 -13       68.85       63.63     10.11 o 
   2   7 -13       35.24       31.29      8.86 o 
   3   7 -13       27.70       37.43      9.84 o 
   4   7 -13       19.32        9.33      7.81 o 
   5   7 -13       16.11       18.11      8.02 o 
   6   7 -13       14.70        7.94      7.71 o 
   7   7 -13       69.76       57.33      8.67 o 
   8   7 -13       36.66       35.61      7.83 o 
   9   7 -13      127.55       96.29      9.85 o 
  10   7 -13       16.87       13.97      6.62 o 
  11   7 -13        8.45       10.37      6.56 o 
  12   7 -13       80.24       96.78      9.70 o 
  13   7 -13       84.68       75.20      9.51 o 
  14   7 -13       41.31       42.51      7.95 o 
  15   7 -13       28.69       36.18      8.11 o 
  16   7 -13       59.38       85.18      9.78 o 
  17   7 -13       53.70       54.97      8.95 o 
  18   7 -13       10.76        5.24      6.54 o 
  19   7 -13       14.57        7.80      6.90 o 
  20   7 -13        3.26       12.80      7.34 o 
  21   7 -13        7.70       21.61     10.02 o 
  22   7 -13       55.07       72.96      9.83 o 
  23   7 -13        8.23        2.55      6.84 o 
   1   8 -13       16.15       15.35      8.32 o 
   2   8 -13      163.37      170.22     13.75 o 
   3   8 -13       21.04       22.63     16.41 o 
   4   8 -13       17.40        6.68      7.55 o 
   5   8 -13       19.18       12.55      8.32 o 
   6   8 -13       13.40       13.92      6.69 o 
   7   8 -13        4.55        4.25      5.89 o 
   8   8 -13       80.94       67.36      8.91 o 
   9   8 -13       68.78       72.64      8.83 o 
  10   8 -13       45.15       38.07      8.30 o 
  11   8 -13        2.93        8.70      6.57 o 
  12   8 -13        6.17       14.59      7.15 o 
  13   8 -13       36.98       41.07      8.02 o 
  14   8 -13      120.15      137.34     13.72 o 
  15   8 -13       38.61       50.85      9.33 o 
  16   8 -13       10.51        9.08      6.97 o 
  17   8 -13       16.63       27.18      7.54 o 
  18   8 -13        6.55        3.77      6.72 o 
  19   8 -13       41.85       47.44      8.97 o 
  20   8 -13        5.86        6.79      6.94 o 
   0   9 -13       16.63       18.07     17.98 o 
   1   9 -13        6.09       15.19      9.33 o 
   2   9 -13        7.94        9.98      7.83 o 
   3   9 -13       97.36       79.51     11.58 o 
   4   9 -13       27.84       22.27      8.69 o 
   5   9 -13        3.48        3.99      7.25 o 
   6   9 -13       13.37        7.25      6.99 o 
   7   9 -13       33.94       13.43      7.39 o 
   8   9 -13       52.74       42.30      8.24 o 
   9   9 -13       12.35       16.65      7.90 o 
  10   9 -13       94.93      123.67     11.58 o 
  11   9 -13       34.01       42.91      8.70 o 
  12   9 -13      108.01      127.25     11.66 o 
  13   9 -13       34.84       42.26      9.01 o 
  14   9 -13       30.55       25.95     12.63 o 
  15   9 -13        9.84       18.47      7.75 o 
   1  10 -13        7.69       14.82     12.05 o 
   2  10 -13       72.28       93.23     15.34 o 
   3  10 -13       45.41       55.29     11.54 o 
   4  10 -13       19.82       55.11     13.36 o 
   5  10 -13       35.96       47.65      8.77 o 
   6  10 -13        1.66        4.06      7.20 o 
   0   0 -12     2062.06     1728.64     48.48 o 
   2   0 -12      807.06      808.90     34.90 o 
   4   0 -12      615.64      615.42     22.07 o 
   6   0 -12      818.48      838.34     24.46 o 
   8   0 -12      288.10      316.07     16.39 o 
  10   0 -12      243.43      262.85     34.71 o 
  12   0 -12       65.88       73.12     10.94 o 
  14   0 -12      301.65      284.18     16.52 o 
  16   0 -12      214.59      210.33     15.11 o 
  18   0 -12      372.62      325.34     26.23 o 
  20   0 -12       76.17       60.47     11.73 o 
  22   0 -12      194.92      248.16     17.76 o 
  24   0 -12      524.98      508.99     23.22 o 
  26   0 -12      368.10      405.96     22.55 o 
  28   0 -12       61.27       53.91     11.36 o 
  30   0 -12       44.64       32.98     10.90 o 
  32   0 -12      200.00      169.20     18.01 o 
  34   0 -12       69.96       84.09     13.83 o 
   1   1 -12       67.50       66.46      7.22 o 
   2   1 -12      130.12      114.50      7.67 o 
   3   1 -12      166.69      175.30      9.00 o 
   4   1 -12      147.39      142.95      8.23 o 
   5   1 -12      235.53      245.67      9.61 o 
   6   1 -12      565.11      587.97     14.58 o 
   7   1 -12        1.22        8.21      5.27 o 
   8   1 -12      159.34      161.43      9.09 o 
   9   1 -12      505.30      518.16     13.77 o 
  10   1 -12       90.95       63.11      7.37 o 
  11   1 -12       60.11       63.94      8.56 o 
  12   1 -12       50.64       48.00      7.79 o 
  13   1 -12      136.67      145.13      9.52 o 
  14   1 -12      167.10      152.68      9.53 o 
  15   1 -12      434.96      414.74     13.31 o 
  16   1 -12       18.94       23.39      6.62 o 
  17   1 -12       91.32       88.20      9.62 o 
  18   1 -12      181.04      169.51     10.36 o 
  19   1 -12       63.63       50.59      8.68 o 
  20   1 -12       74.53       75.34      9.56 o 
  21   1 -12       51.91       55.88      9.02 o 
  22   1 -12      572.20      586.00     18.36 o 
  23   1 -12      396.62      420.44     16.16 o 
  24   1 -12      112.73      140.69     18.62 o 
  25   1 -12       81.45       92.87      9.87 o 
  26   1 -12        5.98       15.25      6.69 o 
  27   1 -12      264.76      287.06     13.93 o 
  28   1 -12       51.33       40.68      7.94 o 
  29   1 -12       26.39       28.37     11.18 o 
  30   1 -12      129.29      133.46     11.07 o 
  31   1 -12       43.56       56.00      8.61 o 
  32   1 -12       19.99       19.17      7.30 o 
  33   1 -12       93.04      123.51     10.52 o 
  34   1 -12        1.30        4.10      6.02 o 
  35   1 -12      110.99      132.97     11.73 o 
   0   2 -12      276.30      243.84     21.18 o 
   1   2 -12      154.73      164.28      8.09 o 
   2   2 -12      189.08      185.76      9.56 o 
   3   2 -12       51.89       40.46      6.35 o 
   4   2 -12      220.83      226.69     11.61 o 
   5   2 -12       91.05       85.24      7.79 o 
   6   2 -12       64.63       76.93      7.72 o 
   7   2 -12      227.26      198.36     10.26 o 
   8   2 -12      160.89      153.08      8.14 o 
   9   2 -12       25.35       41.66      7.43 o 
  10   2 -12       15.29       12.59      6.19 o 
  11   2 -12       80.00       82.00      9.15 o 
  12   2 -12      282.61      267.17     13.32 o 
  13   2 -12      424.87      426.09     16.17 o 
  14   2 -12       52.76       54.11      8.43 o 
  15   2 -12      184.56      192.02     12.25 o 
  16   2 -12      195.13      198.91     11.85 o 
  17   2 -12      305.50      284.90     12.24 o 
  18   2 -12        7.17        1.98      5.54 o 
  19   2 -12       21.09       31.06      6.58 o 
  20   2 -12        0.12        3.12      5.70 o 
  21   2 -12      276.23      258.71     14.57 o 
  22   2 -12      150.04      153.58     12.36 o 
  23   2 -12       63.60       62.98      9.19 o 
  24   2 -12      316.74      333.83     15.32 o 
  25   2 -12       23.86       27.21      7.21 o 
  26   2 -12      106.09      111.25     10.40 o 
  27   2 -12       17.14       17.94      6.81 o 
  28   2 -12      241.63      255.79     26.24 o 
  29   2 -12       30.37       36.74      7.97 o 
  30   2 -12       56.46       54.84      8.98 o 
  31   2 -12       36.25       46.86      8.56 o 
  32   2 -12       18.57       34.59      8.48 o 
  33   2 -12       21.58       20.97      6.70 o 
  34   2 -12       16.03       14.36      7.40 o 
   1   3 -12       67.43       76.73      7.94 o 
   2   3 -12      366.83      361.10     13.00 o 
   3   3 -12      298.00      279.71     10.30 o 
   4   3 -12       68.78       72.31      6.59 o 
   5   3 -12       45.22       47.62      6.11 o 
   6   3 -12       63.93       70.90     12.54 o 
   7   3 -12       66.78       80.42      7.54 o 
   8   3 -12       73.65       76.29      7.47 o 
   9   3 -12        5.66       13.48      5.39 o 
  10   3 -12     1042.18      981.51     19.84 o 
  11   3 -12      194.05      186.95     13.18 o 
  12   3 -12      194.37      192.51     10.26 o 
  13   3 -12       65.41       79.76      9.35 o 
  14   3 -12      300.23      300.82     14.26 o 
  15   3 -12      334.17      326.75     14.95 o 
  16   3 -12       54.24       47.64      7.22 o 
  17   3 -12       96.30       98.61      8.73 o 
  18   3 -12      233.76      230.05     11.57 o 
  19   3 -12       61.03       58.48      7.51 o 
  20   3 -12      128.03      127.48      9.68 o 
  21   3 -12       56.58       65.67      9.35 o 
  22   3 -12      140.93      142.93     12.37 o 
  23   3 -12      185.74      195.47     13.68 o 
  24   3 -12      125.78      128.92     11.40 o 
  25   3 -12       65.85       75.05      8.56 o 
  26   3 -12       94.29       97.98      9.72 o 
  27   3 -12      147.29      139.87     16.10 o 
  28   3 -12        2.79        6.90      6.42 o 
  29   3 -12      205.88      213.42     13.15 o 
  30   3 -12       36.31       31.03     10.64 o 
  31   3 -12       36.50       34.63      8.09 o 
  32   3 -12       38.27       39.38      9.74 o 
  33   3 -12        0.44        6.02      6.05 o 
  34   3 -12       31.56       31.88      8.32 o 
   0   4 -12       78.60       72.82     11.93 o 
   1   4 -12      966.17      920.58     20.29 o 
   2   4 -12      237.87      238.67     16.52 o 
   3   4 -12      273.65      259.09     12.15 o 
   4   4 -12      168.32      169.52     11.65 o 
   5   4 -12      280.61      251.51     13.80 o 
   6   4 -12      117.01      107.57      8.88 o 
   7   4 -12      292.38      319.87     12.33 o 
   8   4 -12       29.89       38.54      6.24 o 
   9   4 -12      675.38      638.43     14.97 o 
  10   4 -12      169.11      152.08      8.69 o 
  11   4 -12       86.74       84.21      7.48 o 
  12   4 -12      193.60      186.14      9.42 o 
  13   4 -12       29.99       23.88      6.50 o 
  14   4 -12      161.87      150.54      9.01 o 
  15   4 -12       78.37       81.95      7.50 o 
  16   4 -12       28.98       20.46      6.38 o 
  17   4 -12       42.07       45.50      6.65 o 
  18   4 -12       90.88       99.55     10.05 o 
  19   4 -12       87.11       95.82     10.32 o 
  20   4 -12       87.33       89.06     10.15 o 
  21   4 -12      144.13      154.07     12.11 o 
  22   4 -12        7.18        3.58      6.08 o 
  23   4 -12      178.82      195.13     17.17 o 
  24   4 -12       13.26       10.77     10.06 o 
  25   4 -12      142.31      137.75     19.46 o 
  26   4 -12       35.97       38.91     18.55 o 
  27   4 -12       98.70       89.12     10.92 o 
  28   4 -12       15.33        8.83      7.48 o 
  29   4 -12       49.96       42.24      9.60 o 
  30   4 -12       46.89       47.17     10.55 o 
  31   4 -12      161.38      163.41     21.28 o 
  32   4 -12       37.39       51.65     11.52 o 
  33   4 -12       50.63       50.61     10.03 o 
   1   5 -12       66.56       73.20      9.95 o 
   2   5 -12      419.78      407.29     16.56 o 
   3   5 -12      101.23       93.64     10.38 o 
   4   5 -12      154.83      155.08      9.84 o 
   5   5 -12      161.93      150.60      9.54 o 
   6   5 -12       75.23       78.40      9.41 o 
   7   5 -12       45.72       50.71      7.31 o 
   8   5 -12       67.93       77.98      7.97 o 
   9   5 -12       62.10       51.74      7.98 o 
  10   5 -12      614.35      592.23     16.44 o 
  11   5 -12      217.23      200.36      9.80 o 
  12   5 -12      276.64      300.80     10.86 o 
  13   5 -12      103.54      115.44      8.32 o 
  14   5 -12       20.67       15.51      5.39 o 
  15   5 -12      160.72      155.99      9.30 o 
  16   5 -12      102.28      123.68      8.97 o 
  17   5 -12       77.84       69.27      7.47 o 
  18   5 -12       51.15       61.87      6.94 o 
  19   5 -12      144.01      143.91      9.46 o 
  20   5 -12        4.35        8.50      5.18 o 
  21   5 -12       12.72        9.49      5.50 o 
  22   5 -12       49.63       53.99      7.54 o 
  23   5 -12       14.39       16.77      6.05 o 
  24   5 -12       96.17       99.22      8.64 o 
  25   5 -12       41.59       43.36      7.97 o 
  26   5 -12      139.10      143.57     13.46 o 
  27   5 -12        1.48       18.48      7.29 o 
  28   5 -12      106.59      140.40     11.60 o 
  29   5 -12        5.52        4.40      6.63 o 
  30   5 -12       22.08       21.10      9.69 o 
  31   5 -12       37.65       33.31      9.31 o 
   0   6 -12      335.42      292.25     26.79 o 
   1   6 -12      434.16      457.49     17.81 o 
   2   6 -12      486.91      454.79     32.80 o 
   3   6 -12       30.68       23.18      6.58 o 
   4   6 -12       30.11       27.14      7.00 o 
   5   6 -12       65.86       75.81      8.65 o 
   6   6 -12        4.79        6.20      6.21 o 
   7   6 -12       72.69       74.48      8.32 o 
   8   6 -12       17.57       13.43      5.78 o 
   9   6 -12        8.69       11.33      7.08 o 
  10   6 -12       37.34       36.63      7.23 o 
  11   6 -12        5.13       16.88      6.33 o 
  12   6 -12       57.65       57.80      8.00 o 
  13   6 -12      193.93      214.75     11.88 o 
  14   6 -12      119.26      116.37      9.43 o 
  15   6 -12       21.93       24.14      7.44 o 
  16   6 -12        9.43       16.49      5.76 o 
  17   6 -12      209.74      205.44     10.65 o 
  18   6 -12       45.58       57.63      7.28 o 
  19   6 -12      312.60      294.06     11.90 o 
  20   6 -12       21.78       22.07      6.22 o 
  21   6 -12      146.62      167.19      9.90 o 
  22   6 -12       46.47       41.77      6.93 o 
  23   6 -12        2.95        5.96      5.65 o 
  24   6 -12       82.77       94.85      8.63 o 
  25   6 -12      178.16      204.36     11.96 o 
  26   6 -12       10.39       17.74      7.29 o 
  27   6 -12       30.20       37.69      8.06 o 
  28   6 -12        6.73        1.14      6.41 o 
  29   6 -12        4.04        3.24      6.78 o 
  30   6 -12        5.22        6.79      7.88 o 
   1   7 -12      494.15      414.63     33.51 o 
   2   7 -12      103.54      102.99      9.71 o 
   3   7 -12        9.85       14.37      6.37 o 
   4   7 -12       25.45       19.15      8.62 o 
   5   7 -12       28.65       29.90      6.97 o 
   6   7 -12       88.44       88.04     10.42 o 
   7   7 -12      218.58      232.60     12.02 o 
   8   7 -12       97.04       93.55     11.45 o 
   9   7 -12       39.31       38.97      7.54 o 
  10   7 -12      143.26      154.70     11.06 o 
  11   7 -12        4.61       12.48      6.81 o 
  12   7 -12        5.15        8.98      6.56 o 
  13   7 -12       77.09       74.49      9.08 o 
  14   7 -12      169.03      164.21     11.21 o 
  15   7 -12       13.09       16.75      7.21 o 
  16   7 -12       63.87       63.53      8.92 o 
  17   7 -12       24.84       34.09      7.48 o 
  18   7 -12       23.36       10.32      6.61 o 
  19   7 -12       77.79       83.09      9.38 o 
  20   7 -12      128.21      146.79      9.83 o 
  21   7 -12       24.80       36.76      8.19 o 
  22   7 -12       75.20       88.32      8.92 o 
  23   7 -12       30.26       45.32      7.32 o 
  24   7 -12      101.24      114.99      9.54 o 
  25   7 -12      110.17      128.02     10.00 o 
  26   7 -12        1.23        5.25      5.72 o 
  27   7 -12       28.48       21.03      8.89 o 
   0   8 -12      163.30      151.64     23.26 o 
   1   8 -12        3.55        7.08      7.83 o 
   2   8 -12      218.34      215.56     13.98 o 
   3   8 -12       54.91       61.89      8.31 o 
   4   8 -12      249.28      236.86     12.50 o 
   5   8 -12       70.51       68.14      8.64 o 
   6   8 -12      130.03      105.76     10.26 o 
   7   8 -12        4.78        2.76      5.97 o 
   8   8 -12       52.75       43.16      8.11 o 
   9   8 -12       45.27       33.55      9.89 o 
  10   8 -12       18.75       19.65     11.96 o 
  11   8 -12       22.54       36.77      7.96 o 
  12   8 -12      185.29      189.23     12.26 o 
  13   8 -12      125.93      155.80     11.27 o 
  14   8 -12        6.24       10.95      7.03 o 
  15   8 -12      104.63      112.24     10.65 o 
  16   8 -12       99.40       99.88     10.45 o 
  17   8 -12        3.96        4.20      6.68 o 
  18   8 -12      208.61      204.02     12.93 o 
  19   8 -12        2.79        2.27      6.52 o 
  20   8 -12       30.29       38.27      7.99 o 
  21   8 -12       62.82       62.68      8.92 o 
  22   8 -12       55.52       54.42     10.99 o 
  23   8 -12       22.15       11.47      7.18 o 
  24   8 -12       35.03       50.81     10.13 o 
  25   8 -12       36.44       25.00      7.91 o 
   1   9 -12       22.08        9.28      8.30 o 
   2   9 -12       27.82       20.88      8.73 o 
   3   9 -12       24.06       32.11      9.06 o 
   4   9 -12        0.74        5.73      6.52 o 
   5   9 -12      149.87      169.61     11.67 o 
   6   9 -12       21.73       28.58      8.27 o 
   7   9 -12       33.63       23.11      7.65 o 
   8   9 -12       14.37       11.33      7.08 o 
   9   9 -12       43.16       56.01      8.63 o 
  10   9 -12        3.55        4.96      6.47 o 
  11   9 -12       75.83       81.12      9.78 o 
  12   9 -12       31.30       30.41      8.23 o 
  13   9 -12      121.92      126.29     11.23 o 
  14   9 -12       47.23       28.83      8.20 o 
  15   9 -12      131.75      143.70     16.98 o 
  16   9 -12       30.88       29.65      8.11 o 
  17   9 -12       84.27      100.09     10.68 o 
  18   9 -12       12.36        4.01      7.31 o 
  19   9 -12       98.84      127.37     11.27 o 
  20   9 -12       39.28       63.32     12.50 o 
  21   9 -12       26.85       24.87      8.15 o 
   0  10 -12      170.85      201.08     17.52 o 
   1  10 -12       12.61       21.23      7.72 o 
   2  10 -12       55.58       52.73     10.42 o 
   3  10 -12        3.50        6.81      8.21 o 
   4  10 -12       73.43       74.36     10.05 o 
   5  10 -12       57.91       69.84     10.01 o 
   6  10 -12        9.12       21.11      7.40 o 
   7  10 -12       12.92        2.85      6.66 o 
   8  10 -12       52.10       52.94      8.82 o 
   9  10 -12       13.26       18.85      7.08 o 
  10  10 -12       29.70       41.92     10.71 o 
  11  10 -12       49.02       52.67      9.38 o 
  12  10 -12       95.09       91.70     10.74 o 
  13  10 -12       38.25       36.47      8.47 o 
  14  10 -12       12.11       22.10      7.75 o 
  15  10 -12       33.11       43.72      8.83 o 
  16  10 -12       82.44       83.96     10.57 o 
   1  11 -12       24.51       28.20      8.18 o 
   2  11 -12        8.36        7.97      7.19 o 
   3  11 -12       38.95       46.86     10.61 o 
   4  11 -12        3.79        6.50      7.98 o 
   5  11 -12      110.67      126.76     12.08 o 
   6  11 -12        7.20        3.31      7.13 o 
   7  11 -12        6.24        7.90      7.48 o 
   8  11 -12        3.02        3.20      8.90 o 
   2   0 -11     1193.26     1057.25     23.75 o 
   4   0 -11     1871.10     1947.71     37.01 o 
   6   0 -11      437.78      390.05     17.54 o 
   8   0 -11     1903.80     2061.26     37.19 o 
  10   0 -11      151.98      125.87     11.37 o 
  12   0 -11      296.56      282.67     23.87 o 
  14   0 -11      395.78      336.29     16.15 o 
  16   0 -11     1693.17     1678.00     42.64 o 
  18   0 -11       48.97       49.00     10.13 o 
  20   0 -11      536.80      503.21     21.63 o 
  22   0 -11      897.10      814.15     27.33 o 
  24   0 -11      270.34      278.61     17.91 o 
  26   0 -11      405.15      352.80     20.45 o 
  28   0 -11      552.15      540.90     24.72 o 
  30   0 -11      215.12      270.55     19.21 o 
  32   0 -11      212.54      244.13     19.39 o 
  34   0 -11       14.98        5.43      8.82 o 
  36   0 -11       23.24       16.89     15.02 o 
  38   0 -11       88.84       84.26     14.74 o 
   0   1 -11     1259.80     1120.98     27.81 o 
   1   1 -11       43.01       40.25      6.00 o 
   2   1 -11      613.23      603.06     13.90 o 
   3   1 -11      986.06      916.49     18.45 o 
   4   1 -11      487.44      523.49     12.40 o 
   5   1 -11      656.70      657.37     14.67 o 
   6   1 -11      537.07      526.21     17.52 o 
   7   1 -11      630.88      605.80     13.65 o 
   8   1 -11       64.93       48.77      5.22 o 
   9   1 -11      608.62      596.21     28.72 o 
  10   1 -11       36.95       32.71      7.19 o 
  11   1 -11      195.73      180.74     10.24 o 
  12   1 -11       40.59       26.51      6.69 o 
  13   1 -11      405.93      405.36     14.69 o 
  14   1 -11       30.69       30.85      5.98 o 
  15   1 -11      476.59      504.24     14.27 o 
  16   1 -11      117.48      103.23      9.43 o 
  17   1 -11      161.04      153.55      8.80 o 
  18   1 -11      180.52      166.50      9.64 o 
  19   1 -11      247.58      246.02     11.58 o 
  20   1 -11      193.80      206.42     12.86 o 
  21   1 -11       14.88       26.50      7.68 o 
  22   1 -11      213.57      200.49     11.37 o 
  23   1 -11       20.56       19.72      6.38 o 
  24   1 -11      104.02       97.23      9.30 o 
  25   1 -11      151.54      141.33     10.73 o 
  26   1 -11       84.09       68.46      8.44 o 
  27   1 -11      206.51      224.49     12.15 o 
  28   1 -11      108.47      118.94     10.18 o 
  29   1 -11      236.83      233.24     12.98 o 
  30   1 -11       40.90       48.21      7.91 o 
  31   1 -11      309.01      303.92     14.53 o 
  32   1 -11        5.94       10.17      6.36 o 
  33   1 -11        5.77       13.90      7.00 o 
  34   1 -11       51.90       60.24      9.07 o 
  35   1 -11       69.90       64.75      9.26 o 
  36   1 -11        4.49        6.68      6.40 o 
  37   1 -11       67.04       75.80      9.45 o 
  38   1 -11       21.92       19.77      7.79 o 
   1   2 -11      142.35      127.10      7.04 o 
   2   2 -11      290.79      285.47      8.71 o 
   3   2 -11      115.54      107.52      6.55 o 
   4   2 -11     1393.09     1420.23     17.52 o 
   5   2 -11      247.17      282.72     10.06 o 
   6   2 -11      162.86      168.15      8.38 o 
   7   2 -11      361.78      355.92     13.50 o 
   8   2 -11      428.85      363.43     14.24 o 
   9   2 -11       38.84       37.26      7.22 o 
  10   2 -11      268.39      273.19     17.18 o 
  11   2 -11      185.34      173.60     10.70 o 
  12   2 -11       51.84       66.63      8.51 o 
  13   2 -11       69.24       91.07      9.11 o 
  14   2 -11       33.11       25.18      6.70 o 
  15   2 -11      847.76      801.28     20.70 o 
  16   2 -11      223.99      300.87     12.26 o 
  17   2 -11      121.13      137.32      9.18 o 
  18   2 -11       65.59       67.12      7.79 o 
  19   2 -11       48.95       52.58      7.28 o 
  20   2 -11      177.12      181.50     11.20 o 
  21   2 -11       46.88       41.14      9.15 o 
  22   2 -11       16.50       14.42      7.61 o 
  23   2 -11        4.10        4.91      6.57 o 
  24   2 -11       82.78       84.24      8.94 o 
  25   2 -11       13.39       16.48      6.32 o 
  26   2 -11      122.69      126.35     10.22 o 
  27   2 -11       63.16       53.11      8.56 o 
  28   2 -11      131.15      130.23     11.00 o 
  29   2 -11      176.60      187.18     12.91 o 
  30   2 -11       20.55       15.31      7.15 o 
  31   2 -11       48.55       68.59      9.02 o 
  32   2 -11      161.85      146.93     14.57 o 
  33   2 -11       47.36       54.17     11.73 o 
  34   2 -11      218.73      240.73     17.00 o 
  35   2 -11        8.48       30.30      7.97 o 
  36   2 -11       25.19       19.36      7.40 o 
  37   2 -11        0.37        3.69      6.14 o 
   0   3 -11      366.63      337.85     16.17 o 
   1   3 -11      458.90      382.28     10.87 o 
   2   3 -11      149.55      154.14      7.11 o 
   3   3 -11      214.02      208.39      8.69 o 
   4   3 -11       16.09       25.03      4.72 o 
   5   3 -11      613.10      647.00     15.10 o 
   6   3 -11     1366.02     1379.03     22.12 o 
   7   3 -11     1090.96     1004.67     18.98 o 
   8   3 -11      236.79      248.30     10.62 o 
   9   3 -11       17.31       21.01      5.83 o 
  10   3 -11      254.89      257.81     11.08 o 
  11   3 -11      123.36      130.92     10.14 o 
  12   3 -11       77.12       69.02      8.58 o 
  13   3 -11      108.13       97.32      8.04 o 
  14   3 -11      102.48      112.32      8.30 o 
  15   3 -11      153.28      163.78      9.54 o 
  16   3 -11      209.87      204.39     10.19 o 
  17   3 -11      296.21      279.15     11.60 o 
  18   3 -11      339.07      319.58     12.23 o 
  19   3 -11      167.74      162.54      9.71 o 
  20   3 -11       56.37       75.76      8.16 o 
  21   3 -11       41.35       42.03      6.53 o 
  22   3 -11        4.78       12.38      5.66 o 
  23   3 -11      241.79      228.64     18.80 o 
  24   3 -11       20.90       17.54      7.73 o 
  25   3 -11      230.23      230.84     12.94 o 
  26   3 -11        2.00        4.91      6.09 o 
  27   3 -11       51.38       52.18      8.23 o 
  28   3 -11       36.89       37.74      7.31 o 
  29   3 -11       65.56       53.26      9.92 o 
  30   3 -11      176.72      186.86     12.03 o 
  31   3 -11       47.60       48.26      8.39 o 
  32   3 -11       79.35       70.46      9.43 o 
  33   3 -11       16.43       20.78      8.78 o 
  34   3 -11       27.00       12.21      6.83 o 
  35   3 -11      133.02      147.15     12.14 o 
  36   3 -11        2.69        6.69      6.57 o 
  37   3 -11       20.46       25.06      7.47 o 
   1   4 -11      547.48      486.46     13.66 o 
   2   4 -11      148.88      166.65      9.27 o 
   3   4 -11       79.19       93.59      8.00 o 
   4   4 -11      283.12      257.53      9.55 o 
   5   4 -11      404.40      407.90     10.68 o 
   6   4 -11       21.96       23.18      5.31 o 
   7   4 -11      457.21      439.89     11.65 o 
   8   4 -11      224.34      201.46     11.66 o 
   9   4 -11       48.58       51.97      5.63 o 
  10   4 -11       79.01       87.35      7.05 o 
  11   4 -11        6.02       14.96      4.96 o 
  12   4 -11      645.54      610.92     14.54 o 
  13   4 -11       45.47       55.52      6.63 o 
  14   4 -11      124.40      114.41     10.10 o 
  15   4 -11      518.06      501.29     14.18 o 
  16   4 -11      134.96      133.92     11.11 o 
  17   4 -11      202.98      204.23     12.19 o 
  18   4 -11      196.49      204.15     12.49 o 
  19   4 -11      457.47      455.02     17.10 o 
  20   4 -11      132.71      136.56     11.10 o 
  21   4 -11      117.88      120.44     10.52 o 
  22   4 -11       20.95       14.97      6.80 o 
  23   4 -11       92.97       99.80      8.95 o 
  24   4 -11       64.53       68.01      8.20 o 
  25   4 -11       23.39       38.43      9.60 o 
  26   4 -11       73.43       75.84     10.74 o 
  27   4 -11      149.07      146.33     10.93 o 
  28   4 -11       35.38       40.52      7.91 o 
  29   4 -11       21.54       27.12      7.21 o 
  30   4 -11       65.61       47.86      8.24 o 
  31   4 -11       42.37       37.03      7.86 o 
  32   4 -11       11.37       18.67      7.00 o 
  33   4 -11      355.45      341.96     15.75 o 
  34   4 -11       40.36       68.53      9.06 o 
  35   4 -11       36.67       40.17      8.36 o 
  36   4 -11        9.25        8.88      6.37 o 
   0   5 -11      407.65      377.17     16.73 o 
   1   5 -11      215.51      194.16      8.89 o 
   2   5 -11       41.58       40.01      6.94 o 
   3   5 -11       92.82       93.64      7.95 o 
   4   5 -11      829.48      835.27     18.48 o 
   5   5 -11       20.93       36.14      6.63 o 
   6   5 -11     1433.28     1335.45     24.38 o 
   7   5 -11      600.47      559.15     15.11 o 
   8   5 -11      231.91      236.95      9.72 o 
   9   5 -11        8.36       15.24      5.21 o 
  10   5 -11       83.53       75.14      7.29 o 
  11   5 -11      257.82      253.99     10.41 o 
  12   5 -11       49.47       54.47      6.80 o 
  13   5 -11      127.03      144.17      9.34 o 
  14   5 -11      192.12      219.72      9.75 o 
  15   5 -11       70.94       84.05      7.33 o 
  16   5 -11      178.68      210.62     10.27 o 
  17   5 -11        9.86        9.95      5.21 o 
  18   5 -11      941.99      872.41     20.30 o 
  19   5 -11       46.51       41.22      6.71 o 
  20   5 -11       38.53       30.72      6.39 o 
  21   5 -11       10.84       14.58      5.69 o 
  22   5 -11      309.47      295.59     11.63 o 
  23   5 -11       13.43       22.74      6.31 o 
  24   5 -11       31.62       25.08      7.53 o 
  25   5 -11       89.64       99.01      9.38 o 
  26   5 -11       47.14       47.33      8.92 o 
  27   5 -11      106.04       98.90     10.16 o 
  28   5 -11      212.63      222.41     12.94 o 
  29   5 -11        4.17        4.40      6.50 o 
  30   5 -11      110.69      120.94     12.66 o 
  31   5 -11        4.97        4.99      7.45 o 
  32   5 -11      120.15      119.29     15.73 o 
  33   5 -11       16.51       21.03     10.18 o 
  34   5 -11      147.16      127.28     13.89 o 
   1   6 -11        9.36       16.41      5.72 o 
   2   6 -11       55.21       59.86      7.31 o 
   3   6 -11      297.17      269.20     11.76 o 
   4   6 -11       70.92       73.75      8.31 o 
   5   6 -11      635.77      591.36     21.19 o 
   6   6 -11      145.00      173.00     10.16 o 
   7   6 -11      102.89       91.48      8.31 o 
   8   6 -11       68.08       86.16      8.33 o 
   9   6 -11       73.32       74.38      8.11 o 
  10   6 -11       62.82       53.66      7.85 o 
  11   6 -11       81.16       72.86      7.89 o 
  12   6 -11       53.11       60.02      7.20 o 
  13   6 -11       25.18       22.38      5.37 o 
  14   6 -11       39.74       26.82      6.10 o 
  15   6 -11      126.18      140.41      9.03 o 
  16   6 -11        2.29       12.00      5.63 o 
  17   6 -11      116.12      106.00      8.14 o 
  18   6 -11      111.35      113.80      8.44 o 
  19   6 -11        3.86        5.32      4.83 o 
  20   6 -11       19.35       19.13      5.80 o 
  21   6 -11      119.60      131.27      8.99 o 
  22   6 -11       94.02       76.91      7.80 o 
  23   6 -11       15.66       15.49      8.15 o 
  24   6 -11       12.19        9.93      5.64 o 
  25   6 -11       37.69       34.70      6.49 o 
  26   6 -11       72.60       89.10      8.52 o 
  27   6 -11       91.35       81.49      9.46 o 
  28   6 -11        7.89       19.32      9.07 o 
  29   6 -11      112.35      118.79     11.21 o 
  30   6 -11      106.44      101.25     13.97 o 
  31   6 -11       29.95       24.67      7.98 o 
  32   6 -11       25.78       15.94      7.47 o 
  33   6 -11      261.43      252.55     14.76 o 
   0   7 -11       41.33       39.30      9.71 o 
   1   7 -11       71.19       57.28      7.43 o 
   2   7 -11      212.81      202.46     10.71 o 
   3   7 -11       67.30       76.79      8.42 o 
   4   7 -11       56.56       64.96      7.84 o 
   5   7 -11      112.45      111.50      9.36 o 
   6   7 -11      443.68      449.97     15.05 o 
   7   7 -11       90.63       88.05      9.29 o 
   8   7 -11      198.31      206.15     11.27 o 
   9   7 -11       27.95       25.81      7.07 o 
  10   7 -11       48.18       39.37      7.43 o 
  11   7 -11       38.56       42.84      7.75 o 
  12   7 -11       26.77       38.80      8.63 o 
  13   7 -11      191.05      174.15     10.70 o 
  14   7 -11       68.37       69.64      8.28 o 
  15   7 -11       25.96       35.15      7.61 o 
  16   7 -11       25.20       15.25      5.76 o 
  17   7 -11        9.47       25.58      5.92 o 
  18   7 -11      294.79      304.93     11.82 o 
  19   7 -11       97.57       93.74      8.22 o 
  20   7 -11      247.19      224.29     10.90 o 
  21   7 -11       57.96       98.66      8.40 o 
  22   7 -11       31.19       34.19      6.57 o 
  23   7 -11        1.54        5.50      5.60 o 
  24   7 -11      169.95      182.72     12.72 o 
  25   7 -11       83.02       79.95      8.38 o 
  26   7 -11      138.25      142.81     11.15 o 
  27   7 -11       39.37       29.74      7.80 o 
  28   7 -11        9.34       15.48      7.31 o 
  29   7 -11        1.01        5.20      6.48 o 
  30   7 -11      216.62      230.22     13.74 o 
  31   7 -11      117.35      115.82     11.33 o 
   1   8 -11      105.09      108.54      9.07 o 
   2   8 -11        2.93        7.25      5.98 o 
   3   8 -11       87.64       90.56      8.70 o 
   4   8 -11      272.40      219.08     12.70 o 
   5   8 -11       59.82       63.62      8.28 o 
   6   8 -11        9.83        2.00      5.64 o 
   7   8 -11       26.71       35.21      7.26 o 
   8   8 -11       35.37       26.42      6.83 o 
   9   8 -11      145.57      134.99     19.50 o 
  10   8 -11       52.05       53.10      8.19 o 
  11   8 -11       28.66       24.99      6.93 o 
  12   8 -11        2.83        6.49      6.13 o 
  13   8 -11       72.68       78.96      9.03 o 
  14   8 -11      190.47      180.66     15.21 o 
  15   8 -11       40.58       61.69      8.89 o 
  16   8 -11       25.21       16.54      6.98 o 
  17   8 -11       47.68       53.22      8.09 o 
  18   8 -11       78.11       89.12      9.18 o 
  19   8 -11       23.06       21.04      7.49 o 
  20   8 -11       60.18       65.68      9.54 o 
  21   8 -11       70.44      105.54      8.70 o 
  22   8 -11      120.14      110.07      9.17 o 
  23   8 -11        4.21        0.47      5.35 o 
  24   8 -11      131.45      141.73      9.64 o 
  25   8 -11       66.06       84.05     10.10 o 
  26   8 -11        1.93        3.15      6.00 o 
  27   8 -11       71.32       71.41     11.63 o 
  28   8 -11       46.68       39.54      8.56 o 
   0   9 -11       21.91       33.12     10.79 o 
   1   9 -11      101.87      103.64      9.67 o 
   2   9 -11      119.69      116.70      9.99 o 
   3   9 -11       56.67       51.66      8.37 o 
   4   9 -11       12.63        4.95      6.27 o 
   5   9 -11       22.36       26.10      7.12 o 
   6   9 -11        0.52       11.41      6.84 o 
   7   9 -11      279.77      286.97     13.76 o 
   8   9 -11       32.06       35.60     10.90 o 
   9   9 -11       16.13       13.42      6.67 o 
  10   9 -11       44.18       53.89      9.08 o 
  11   9 -11       58.64       55.91      8.11 o 
  12   9 -11      190.43      189.23     11.75 o 
  13   9 -11      110.08      131.48     10.66 o 
  14   9 -11       19.00       18.05      7.21 o 
  15   9 -11       33.17       28.13      7.20 o 
  16   9 -11       73.45       90.11     10.73 o 
  17   9 -11       82.60      108.42     11.77 o 
  18   9 -11      177.79      174.83     11.93 o 
  19   9 -11       94.18       93.75     10.29 o 
  20   9 -11        4.78       10.15      6.82 o 
  21   9 -11       16.78       26.16      7.87 o 
  22   9 -11       18.07        8.12      7.35 o 
  23   9 -11       19.95       16.82      8.98 o 
  24   9 -11       27.88       34.15      9.50 o 
  25   9 -11       15.08       27.64     19.69 o 
   1  10 -11       72.42       61.99      8.88 o 
   2  10 -11       33.96       33.11      7.82 o 
   3  10 -11       10.01        9.12      6.61 o 
   4  10 -11       29.50       37.85      7.83 o 
   5  10 -11      185.88      184.25     11.41 o 
   6  10 -11        0.88        5.56      5.60 o 
   7  10 -11        4.18        8.47      7.07 o 
   8  10 -11       92.77      101.84     10.17 o 
   9  10 -11       58.15       69.29      9.17 o 
  10  10 -11       42.77       49.91      9.93 o 
  11  10 -11       30.13       31.29      7.87 o 
  12  10 -11       13.79        8.50      7.14 o 
  13  10 -11       18.73        4.45      6.15 o 
  14  10 -11       32.30       27.95      7.85 o 
  15  10 -11       33.77       30.39     14.21 o 
  16  10 -11       63.88       74.07      9.46 o 
  17  10 -11       15.33       21.83      7.63 o 
  18  10 -11       94.85      100.09     10.42 o 
  19  10 -11       10.22       13.74      8.44 o 
  20  10 -11       78.04       79.15      9.77 o 
  21  10 -11       51.73       67.23     24.54 o 
   0  11 -11      188.20      201.65     17.84 o 
   1  11 -11       77.13       82.71      9.71 o 
   2  11 -11        5.85        4.69      6.76 o 
   3  11 -11       23.06       28.73      7.63 o 
   4  11 -11        2.14        4.23      6.70 o 
   5  11 -11       27.12       34.73      8.22 o 
   6  11 -11       12.77       15.79      6.69 o 
   7  11 -11      111.90      119.59     11.60 o 
   8  11 -11       95.72       98.59     10.52 o 
   9  11 -11       10.61       23.28      9.06 o 
  10  11 -11        8.01        6.41      7.35 o 
  11  11 -11       37.08       26.94      8.08 o 
  12  11 -11       28.92       27.63      7.68 o 
  13  11 -11       20.65       33.43      8.43 o 
  14  11 -11       13.00       14.79      7.62 o 
  15  11 -11      124.62      126.21     11.67 o 
  16  11 -11      130.80      125.20     12.28 o 
   1  12 -11      123.63      142.11     11.91 o 
   2  12 -11        4.76       10.30      7.28 o 
   3  12 -11        2.78       10.07      7.59 o 
   4  12 -11       81.16      107.13     11.18 o 
   5  12 -11       19.30       25.56      9.32 o 
   6  12 -11       61.57       66.43      9.67 o 
   0   0 -10      356.84      434.06     19.84 o 
   2   0 -10      283.41      274.66     33.74 o 
   4   0 -10      324.59      305.98     15.43 o 
   6   0 -10      192.84      222.67     11.31 o 
   8   0 -10      275.49      247.44     14.83 o 
  10   0 -10     1159.92      961.36     37.82 o 
  12   0 -10     1697.73     1625.76     32.72 o 
  14   0 -10      774.06      704.30     36.15 o 
  16   0 -10      396.24      334.87     19.28 o 
  18   0 -10     1619.93     1514.95     33.97 o 
  20   0 -10       10.42       15.59      9.21 o 
  22   0 -10      163.69      177.72     14.22 o 
  24   0 -10      627.83      589.85     24.44 o 
  26   0 -10       61.72       63.45     10.71 o 
  28   0 -10       70.81       81.85     13.58 o 
  30   0 -10      415.21      459.47     21.79 o 
  32   0 -10      193.54      240.31     19.40 o 
  34   0 -10      101.49       99.43     16.96 o 
  36   0 -10       86.28       87.47     14.80 o 
  38   0 -10        9.96        7.59      9.30 o 
  40   0 -10       45.17       58.96     13.76 o 
   1   1 -10      265.21      236.35      9.41 o 
   2   1 -10      233.83      234.07      9.12 o 
   3   1 -10       10.82       16.76      4.21 o 
   4   1 -10      402.79      403.36     10.74 o 
   5   1 -10       35.79       27.32      9.15 o 
   6   1 -10      477.39      472.06     12.96 o 
   7   1 -10      636.63      542.39     14.70 o 
   8   1 -10      121.38      119.33      7.49 o 
   9   1 -10      611.23      557.32     12.04 o 
  10   1 -10      318.48      315.90     11.25 o 
  11   1 -10     1493.50     1407.41     21.91 o 
  12   1 -10     1177.86     1091.52     25.75 o 
  13   1 -10      258.05      248.49     11.58 o 
  14   1 -10      175.92      193.03      9.61 o 
  15   1 -10      179.58      205.51      9.83 o 
  16   1 -10      182.33      195.33      9.09 o 
  17   1 -10      828.74      806.86     14.39 o 
  18   1 -10       79.61       64.14      6.71 o 
  19   1 -10      152.39      129.55      9.07 o 
  20   1 -10      202.02      192.79     10.13 o 
  21   1 -10      787.83      780.08     37.47 o 
  22   1 -10      403.65      429.88     14.40 o 
  23   1 -10       92.86       86.39      8.67 o 
  24   1 -10      118.75      114.77      9.29 o 
  25   1 -10       37.31       29.91      6.57 o 
  26   1 -10       99.78       82.49      8.56 o 
  27   1 -10        1.07        2.02      5.18 o 
  28   1 -10        5.43        2.11      4.98 o 
  29   1 -10      526.60      498.73     16.69 o 
  30   1 -10       49.12       50.94      7.91 o 
  31   1 -10      160.97      173.57     20.80 o 
  32   1 -10      324.04      317.99     23.05 o 
  33   1 -10      136.46      147.97     11.62 o 
  34   1 -10       14.88       15.67      7.18 o 
  35   1 -10      157.68      140.27     11.60 o 
  36   1 -10        4.99        7.06      6.51 o 
  37   1 -10        2.29        2.91      6.66 o 
  38   1 -10       13.62       14.52      7.38 o 
  39   1 -10       45.99       58.08      9.74 o 
  40   1 -10       16.51       19.18      8.06 o 
   0   2 -10      111.96      102.46      7.89 o 
   1   2 -10      134.68      116.57      5.62 o 
   2   2 -10       31.91       38.29      4.46 o 
   3   2 -10       11.71       10.62      3.74 o 
   4   2 -10      149.67      141.45      7.09 o 
   5   2 -10      684.78      644.76     18.14 o 
   6   2 -10     1431.91     1351.55     21.72 o 
   7   2 -10     1369.15     1334.15     22.93 o 
   8   2 -10       57.43       54.25      7.69 o 
   9   2 -10      628.66      630.42     17.09 o 
  10   2 -10      853.86      792.85     26.63 o 
  11   2 -10      103.10       92.23     10.46 o 
  12   2 -10      429.30      413.57     14.60 o 
  13   2 -10      980.21      956.63     21.64 o 
  14   2 -10      520.73      539.75     15.43 o 
  15   2 -10      212.92      211.01      9.97 o 
  16   2 -10      118.65      149.22      9.11 o 
  17   2 -10      125.90      123.45      8.08 o 
  18   2 -10      433.15      444.43     13.20 o 
  19   2 -10      919.90      913.81     21.08 o 
  20   2 -10      301.34      288.53     12.19 o 
  21   2 -10       76.52       81.94      7.67 o 
  22   2 -10     1041.79     1018.01     20.66 o 
  23   2 -10      132.60      154.41     10.34 o 
  24   2 -10      106.20       85.10      8.48 o 
  25   2 -10       37.92       33.90      6.82 o 
  26   2 -10       62.82       59.05      7.91 o 
  27   2 -10      405.16      382.94     14.22 o 
  28   2 -10      240.77      279.49     13.02 o 
  29   2 -10       45.31       48.24      7.68 o 
  30   2 -10      125.20      110.99      9.89 o 
  31   2 -10       56.47       62.74      9.66 o 
  32   2 -10      223.71      250.00     13.38 o 
  33   2 -10      130.85      118.44     10.61 o 
  34   2 -10      185.09      236.69     13.45 o 
  35   2 -10       23.24       33.88      8.05 o 
  36   2 -10       16.28       13.32      7.15 o 
  37   2 -10       77.95       86.57     10.05 o 
  38   2 -10       74.46       74.83      9.50 o 
  39   2 -10        2.47        7.02      6.87 o 
  40   2 -10       12.32        8.00      7.22 o 
   1   3 -10       83.88       86.25      4.69 o 
   2   3 -10       18.93       19.02      3.17 o 
   3   3 -10      369.02      338.52      8.44 o 
   4   3 -10      773.34      690.91     14.23 o 
   5   3 -10      336.73      328.70     10.51 o 
   6   3 -10       48.71       36.39      5.06 o 
   7   3 -10      179.77      173.51      8.77 o 
   8   3 -10     1706.48     1606.93     22.78 o 
   9   3 -10       19.96       12.35      4.84 o 
  10   3 -10       73.82       84.40      8.35 o 
  11   3 -10      474.25      474.68     14.67 o 
  12   3 -10       36.03       46.05      6.19 o 
  13   3 -10      172.74      181.15      9.56 o 
  14   3 -10      820.00      883.40     17.79 o 
  15   3 -10      346.90      288.28     11.85 o 
  16   3 -10      646.56      648.23     15.78 o 
  17   3 -10      428.68      386.12     12.48 o 
  18   3 -10      354.03      326.78     11.10 o 
  19   3 -10       11.11       11.62      5.53 o 
  20   3 -10      611.29      616.36     15.46 o 
  21   3 -10      170.08      192.21     16.56 o 
  22   3 -10       93.17       89.40     10.68 o 
  23   3 -10      143.30      132.91      9.08 o 
  24   3 -10      118.46      116.16      9.42 o 
  25   3 -10       53.86       51.92      7.57 o 
  26   3 -10      346.57      375.83     14.32 o 
  27   3 -10       46.27       46.31      7.63 o 
  28   3 -10      112.59      108.08     12.46 o 
  29   3 -10       95.75      112.12      9.82 o 
  30   3 -10      169.04      170.45     11.64 o 
  31   3 -10      114.10      113.86     12.20 o 
  32   3 -10       83.73      109.54     10.43 o 
  33   3 -10      197.98      230.64     13.21 o 
  34   3 -10       81.47       90.42      9.93 o 
  35   3 -10       31.80       49.58      8.50 o 
  36   3 -10      104.03      104.21     16.08 o 
  37   3 -10       20.26       23.43      7.48 o 
  38   3 -10       56.72       56.26      9.04 o 
  39   3 -10        7.08       17.10      7.17 o 
   0   4 -10      876.98      813.18     22.31 o 
   1   4 -10       41.36       36.56      4.66 o 
   2   4 -10       83.47       78.37      5.29 o 
   3   4 -10      725.34      696.68     12.47 o 
   4   4 -10      307.23      314.20      8.72 o 
   5   4 -10       87.25       78.79      8.09 o 
   6   4 -10     1348.06     1329.21     19.54 o 
   7   4 -10      415.08      379.10     15.64 o 
   8   4 -10      683.43      612.13     13.96 o 
   9   4 -10      768.59      742.21     15.23 o 
  10   4 -10      177.81      175.30      8.26 o 
  11   4 -10      120.92      123.85      8.01 o 
  12   4 -10       60.12       51.77      5.53 o 
  13   4 -10       52.38       54.59      5.78 o 
  14   4 -10      183.41      193.38      9.64 o 
  15   4 -10      416.64      414.25     13.13 o 
  16   4 -10      759.41      725.05     16.43 o 
  17   4 -10      607.59      545.57     14.25 o 
  18   4 -10      168.65      171.67      9.54 o 
  19   4 -10      460.37      431.16     14.10 o 
  20   4 -10      249.51      236.43     12.15 o 
  21   4 -10      198.71      190.89     12.05 o 
  22   4 -10        5.68        7.97      5.59 o 
  23   4 -10       40.05       41.28      7.20 o 
  24   4 -10      151.68      168.98     13.85 o 
  25   4 -10       61.12       49.47      7.19 o 
  26   4 -10        2.77        8.38      5.48 o 
  27   4 -10       40.23       51.36     10.23 o 
  28   4 -10      110.57       95.97      9.09 o 
  29   4 -10      161.25      147.29     11.00 o 
  30   4 -10       51.39       49.72      8.16 o 
  31   4 -10      197.30      189.78     12.01 o 
  32   4 -10       88.15       77.94      9.27 o 
  33   4 -10      155.62      171.37     12.18 o 
  34   4 -10       18.53       15.56      7.15 o 
  35   4 -10      112.35      134.76     11.62 o 
  36   4 -10      126.71      131.67     11.64 o 
  37   4 -10       65.77       78.15      9.84 o 
  38   4 -10       25.09       18.22      7.88 o 
   1   5 -10      231.77      213.94      9.69 o 
   2   5 -10       39.69       44.23      6.12 o 
   3   5 -10      361.55      358.28     10.49 o 
   4   5 -10      875.93      791.84     14.71 o 
   5   5 -10        5.69        8.18      4.29 o 
   6   5 -10      179.86      170.23      8.66 o 
   7   5 -10      638.26      586.61     22.77 o 
   8   5 -10     1155.24     1056.46     17.29 o 
   9   5 -10      170.10      157.59      8.38 o 
  10   5 -10      302.95      307.44     12.55 o 
  11   5 -10       77.91       67.45      6.72 o 
  12   5 -10      124.42      122.96      9.60 o 
  13   5 -10      225.36      224.95      9.61 o 
  14   5 -10      123.87      132.37      9.26 o 
  15   5 -10      142.29      155.25      8.52 o 
  16   5 -10     1217.78     1141.91     20.31 o 
  17   5 -10      257.57      263.07     10.77 o 
  18   5 -10       77.27       79.59      6.79 o 
  19   5 -10       29.86       34.21      6.03 o 
  20   5 -10      148.10      162.00     10.23 o 
  21   5 -10        3.07        1.82      5.24 o 
  22   5 -10       18.36       16.25      5.77 o 
  23   5 -10       39.53       35.35      6.88 o 
  24   5 -10      197.07      196.31     10.74 o 
  25   5 -10       67.08       70.49     13.45 o 
  26   5 -10        9.18        6.14      5.43 o 
  27   5 -10      141.84      161.70     10.96 o 
  28   5 -10       55.08       64.40      8.65 o 
  29   5 -10       25.57       32.30      8.80 o 
  30   5 -10      138.44      154.53     13.34 o 
  31   5 -10       13.23       14.86      7.89 o 
  32   5 -10      272.40      255.80     16.67 o 
  33   5 -10       20.44       23.98      7.52 o 
  34   5 -10      185.34      191.91     12.88 o 
  35   5 -10       47.58       45.41      8.98 o 
  36   5 -10       91.73      117.33     11.48 o 
  37   5 -10       22.44       11.24      7.34 o 
   0   6 -10      294.52      350.72     17.28 o 
   1   6 -10      512.11      485.07     13.52 o 
   2   6 -10       78.67       88.46      7.59 o 
   3   6 -10      334.86      300.53     11.45 o 
   4   6 -10       36.73       44.80      6.57 o 
   5   6 -10      762.34      711.89     14.84 o 
   6   6 -10     1557.83     1500.92     35.42 o 
   7   6 -10      465.52      472.05     12.54 o 
   8   6 -10      249.26      214.48      9.28 o 
   9   6 -10      221.40      230.24     12.16 o 
  10   6 -10       33.36       43.63      5.93 o 
  11   6 -10      447.37      457.26     12.64 o 
  12   6 -10      120.80      115.91      7.84 o 
  13   6 -10      282.14      288.93     10.47 o 
  14   6 -10      167.99      166.97      8.99 o 
  15   6 -10      147.07      144.31      8.70 o 
  16   6 -10       23.37       26.14      5.53 o 
  17   6 -10       44.41       29.49      5.74 o 
  18   6 -10       14.23        8.80      5.22 o 
  19   6 -10       74.20       75.09      7.38 o 
  20   6 -10       93.91       88.69      8.07 o 
  21   6 -10       16.50       19.44      5.58 o 
  22   6 -10       36.20       31.16      6.35 o 
  23   6 -10      125.87      118.60      8.70 o 
  24   6 -10       98.66      119.08      8.37 o 
  25   6 -10       84.16       91.03      8.01 o 
  26   6 -10       13.12       21.24      6.13 o 
  27   6 -10       48.21       47.28      7.11 o 
  28   6 -10        3.16        6.09      6.33 o 
  29   6 -10        9.92       20.84      6.98 o 
  30   6 -10       34.05       17.59      9.91 o 
  31   6 -10       94.16       92.54     12.29 o 
  32   6 -10       99.62      108.31     12.69 o 
  33   6 -10       71.43       81.93     12.98 o 
  34   6 -10       88.39       95.94     12.73 o 
  35   6 -10      100.37       89.92     12.37 o 
  36   6 -10       12.37       24.11      9.05 o 
   1   7 -10      515.42      513.11     18.84 o 
   2   7 -10      168.97      159.92      9.40 o 
   3   7 -10      143.77      138.01     12.74 o 
   4   7 -10      218.23      211.57     10.31 o 
   5   7 -10      126.24       96.28      8.18 o 
   6   7 -10      113.08      111.63      7.91 o 
   7   7 -10       90.17       75.77      6.94 o 
   8   7 -10      185.87      194.25      9.20 o 
   9   7 -10       62.23       74.02      7.89 o 
  10   7 -10      103.32      107.11      9.07 o 
  11   7 -10      508.56      495.47     14.60 o 
  12   7 -10      128.62      116.01      7.87 o 
  13   7 -10       67.04       49.28      6.15 o 
  14   7 -10       13.83       26.08      5.67 o 
  15   7 -10       25.25       21.69      6.62 o 
  16   7 -10      399.34      404.27     12.53 o 
  17   7 -10       30.98       27.87      5.78 o 
  18   7 -10      112.60      132.06      8.61 o 
  19   7 -10      109.41      119.41      8.63 o 
  20   7 -10      151.27      146.88      9.22 o 
  21   7 -10      195.53      221.09     10.53 o 
  22   7 -10       17.95       19.81      5.93 o 
  23   7 -10       34.21       27.22      6.28 o 
  24   7 -10       45.10       48.63      6.78 o 
  25   7 -10      170.72      160.33     10.00 o 
  26   7 -10       49.77       56.25      8.02 o 
  27   7 -10       46.61       37.99      7.87 o 
  28   7 -10       95.51      110.10      9.34 o 
  29   7 -10      102.31      103.30     10.51 o 
  30   7 -10       24.73       34.36      7.95 o 
  31   7 -10       95.67      115.43     10.66 o 
  32   7 -10      101.16      105.77     11.22 o 
  33   7 -10       56.02       55.72      9.48 o 
  34   7 -10       56.09       53.59     14.62 o 
   0   8 -10      863.72      788.73     25.88 o 
   1   8 -10       18.13       23.90      7.57 o 
   2   8 -10      143.38      140.43      9.39 o 
   3   8 -10       78.80       86.78      8.17 o 
   4   8 -10       55.08       66.64      7.94 o 
   5   8 -10        7.66       12.85      5.96 o 
   6   8 -10       79.49       85.64      8.07 o 
   7   8 -10      155.84      142.38      8.81 o 
   8   8 -10       42.13       33.92      6.44 o 
   9   8 -10      285.23      310.30     11.48 o 
  10   8 -10      352.77      357.13     14.07 o 
  11   8 -10       59.01       70.50      8.58 o 
  12   8 -10      379.10      366.84     14.27 o 
  13   8 -10      149.71      161.61     10.74 o 
  14   8 -10       51.57       44.10      7.45 o 
  15   8 -10        9.65       11.79      6.66 o 
  16   8 -10      187.20      173.78     11.19 o 
  17   8 -10      181.97      186.90      9.98 o 
  18   8 -10      212.95      213.48     10.51 o 
  19   8 -10      255.22      298.14     11.71 o 
  20   8 -10       61.08       68.68      7.79 o 
  21   8 -10       50.69       63.65      7.31 o 
  22   8 -10      216.19      229.79     11.01 o 
  23   8 -10       11.02       12.74      6.97 o 
  24   8 -10       42.28       25.88      7.34 o 
  25   8 -10        8.42        8.74      5.92 o 
  26   8 -10       10.56        9.20      6.19 o 
  27   8 -10       56.83       82.00      9.74 o 
  28   8 -10      114.84      119.29      9.60 o 
  29   8 -10       45.75       36.44      7.11 o 
  30   8 -10       98.66      128.71     11.35 o 
  31   8 -10       86.05       80.87     10.33 o 
   1   9 -10       44.90       44.53     11.04 o 
   2   9 -10      239.26      220.74     11.36 o 
   3   9 -10      165.63      139.56     10.05 o 
   4   9 -10        4.05       14.35      6.42 o 
   5   9 -10      360.17      389.25     15.53 o 
   6   9 -10       79.03       76.38      8.27 o 
   7   9 -10       97.69       94.74      8.09 o 
   8   9 -10      111.25      107.24      8.51 o 
   9   9 -10      259.80      246.91     10.65 o 
  10   9 -10       14.79       19.47      5.94 o 
  11   9 -10       55.96       59.34      8.38 o 
  12   9 -10      116.35      131.70     10.47 o 
  13   9 -10      208.68      191.08     11.82 o 
  14   9 -10       68.26       96.44      9.31 o 
  15   9 -10       99.51      117.25     10.48 o 
  16   9 -10       54.65       59.09      8.78 o 
  17   9 -10      319.32      355.91     14.79 o 
  18   9 -10       26.63       45.62      8.06 o 
  19   9 -10       52.58       64.34      8.99 o 
  20   9 -10      208.58      194.89     12.09 o 
  21   9 -10      148.42      156.12     10.06 o 
  22   9 -10      125.83      147.74     10.22 o 
  23   9 -10       25.61       21.85      7.02 o 
  24   9 -10       77.13       75.89     15.70 o 
  25   9 -10      142.20      150.58     11.34 o 
  26   9 -10        1.99        9.21      6.85 o 
  27   9 -10       13.50       22.89      7.39 o 
  28   9 -10       16.24       17.80      7.05 o 
  29   9 -10       95.25      113.21      9.95 o 
   0  10 -10       29.46       22.43     11.77 o 
   1  10 -10       61.10       67.67      9.90 o 
   2  10 -10      120.36      122.37      9.90 o 
   3  10 -10       45.16       40.67      7.70 o 
   4  10 -10       23.10       18.32      7.24 o 
   5  10 -10       34.61       43.05      8.00 o 
   6  10 -10      293.98      306.42     13.46 o 
   7  10 -10       24.29       23.58      6.98 o 
   8  10 -10       35.81       39.41      6.71 o 
   9  10 -10        9.71        9.46      5.60 o 
  10  10 -10      318.29      327.89     15.17 o 
  11  10 -10       36.44       26.59      6.58 o 
  12  10 -10       57.50       62.45      8.42 o 
  13  10 -10      109.67      117.15     10.56 o 
  14  10 -10        9.31       10.94      6.74 o 
  15  10 -10       26.61       23.18      7.66 o 
  16  10 -10       21.20       20.95      7.84 o 
  17  10 -10       16.95       26.12      7.62 o 
  18  10 -10      475.83      534.69     20.24 o 
  19  10 -10       42.05       49.66      8.47 o 
  20  10 -10       91.06      101.28     10.18 o 
  21  10 -10       22.35       37.45      9.00 o 
  22  10 -10       32.64       29.42      9.01 o 
  23  10 -10        1.54        3.84      7.25 o 
  24  10 -10       12.17        8.87      7.87 o 
  25  10 -10        5.58        1.03      7.93 o 
   1  11 -10       15.77       23.01      7.38 o 
   2  11 -10        2.05       10.74      6.74 o 
   3  11 -10       29.19       28.62      7.70 o 
   4  11 -10        8.50        7.88      6.62 o 
   5  11 -10       20.00       15.66      7.22 o 
   6  11 -10       16.06        7.89      6.70 o 
   7  11 -10      183.25      192.98     11.91 o 
   8  11 -10        8.17       18.17      7.69 o 
   9  11 -10      121.59      134.24      9.64 o 
  10  11 -10       57.48       63.38      8.12 o 
  11  11 -10       25.68       42.58      7.21 o 
  12  11 -10      201.87      197.37     10.96 o 
  13  11 -10        4.99        5.71      6.56 o 
  14  11 -10       50.23       50.10     10.61 o 
  15  11 -10       63.87       75.79      9.40 o 
  16  11 -10        6.21       11.24      7.15 o 
  17  11 -10      111.59      111.63     10.84 o 
  18  11 -10       74.49       79.91      9.80 o 
  19  11 -10       16.91       12.03      7.28 o 
  20  11 -10        4.48        8.39      7.60 o 
  21  11 -10       58.01       59.91     12.73 o 
   0  12 -10       49.23       53.58     12.89 o 
   1  12 -10       32.63       28.84      8.96 o 
   2  12 -10        6.55       17.14      7.53 o 
   3  12 -10       19.86       23.93      8.84 o 
   4  12 -10       14.78       18.03      8.01 o 
   5  12 -10       32.57       28.72      8.07 o 
   6  12 -10      238.88      241.75     13.70 o 
   7  12 -10        0.11        5.46      7.19 o 
   8  12 -10       14.85        7.37      6.66 o 
   9  12 -10       76.15       67.84      9.30 o 
  10  12 -10       61.08       69.49      8.45 o 
  11  12 -10       26.35       24.91      6.95 o 
  12  12 -10       54.51       45.63      7.86 o 
  13  12 -10       10.11        4.91      6.66 o 
  14  12 -10       88.13       76.29     10.02 o 
  15  12 -10       37.17       37.29      8.60 o 
   2   0  -9     2118.33     1995.95     29.34 o 
   4   0  -9     1197.59     1174.40     25.47 o 
   6   0  -9     1304.32     1271.41     25.41 o 
   8   0  -9     1924.15     1704.72     45.42 o 
  10   0  -9     3421.21     3376.17     76.00 o 
  12   0  -9     1962.56     1885.84     34.40 o 
  14   0  -9     1741.21     1591.10     32.36 o 
  16   0  -9      988.63      956.80     24.47 o 
  18   0  -9      473.75      380.09     17.20 o 
  20   0  -9     3860.11     3850.02     77.63 o 
  22   0  -9      883.36      867.04     25.46 o 
  24   0  -9       97.90       90.10     26.37 o 
  26   0  -9     1728.09     1583.07     55.80 o 
  28   0  -9      509.64      525.55     23.30 o 
  30   0  -9      408.77      349.28     19.69 o 
  32   0  -9      194.83      182.75     17.61 o 
  34   0  -9       65.96       63.52     13.25 o 
  36   0  -9      193.93      137.83     17.04 o 
  38   0  -9      703.24      717.43     29.11 o 
  40   0  -9      250.03      259.80     21.13 o 
  42   0  -9       32.86       23.40     21.83 o 
   0   1  -9      126.61      122.75      6.83 o 
   1   1  -9      826.80      743.60     11.87 o 
   2   1  -9      677.21      746.21     11.77 o 
   3   1  -9      622.74      621.89      9.96 o 
   4   1  -9      158.74      163.41      8.45 o 
   5   1  -9      222.82      207.30      9.31 o 
   6   1  -9      763.68      775.55     16.85 o 
   7   1  -9      510.48      476.07     12.64 o 
   8   1  -9       96.22       97.30      6.32 o 
   9   1  -9     1570.26     1507.02     21.71 o 
  10   1  -9      149.88      139.20      7.48 o 
  11   1  -9     2251.02     2204.68     33.39 o 
  12   1  -9     1480.95     1395.17     25.42 o 
  13   1  -9     1056.93     1042.06     22.15 o 
  14   1  -9      863.87      859.18     16.84 o 
  15   1  -9     1107.82     1059.77     18.73 o 
  16   1  -9      410.26      417.44     11.77 o 
  17   1  -9      747.88      672.88     14.56 o 
  18   1  -9       14.43       19.21      4.85 o 
  19   1  -9     1938.56     1797.77     27.79 o 
  20   1  -9      562.64      554.92     20.46 o 
  21   1  -9       27.67       30.23      5.44 o 
  22   1  -9      217.73      252.57     11.53 o 
  23   1  -9      601.54      571.86     25.82 o 
  24   1  -9      113.99      122.45      9.24 o 
  25   1  -9      285.34      257.94     12.49 o 
  26   1  -9      187.99      216.17     11.05 o 
  27   1  -9       22.98       13.81      6.43 o 
  28   1  -9      226.22      214.96     11.69 o 
  29   1  -9      177.95      155.98     10.13 o 
  30   1  -9       23.88       22.34      6.55 o 
  31   1  -9      502.77      517.68     16.12 o 
  32   1  -9      163.25      149.17     10.89 o 
  33   1  -9      101.56       91.60     10.04 o 
  34   1  -9       97.00      103.90     10.17 o 
  35   1  -9       45.90       32.28      8.09 o 
  36   1  -9       23.41       29.74      8.03 o 
  37   1  -9      484.21      486.30     22.46 o 
  38   1  -9        8.39       10.61      7.16 o 
  39   1  -9        2.64        9.02      7.19 o 
  40   1  -9        7.96       10.35      6.65 o 
  41   1  -9      160.47      150.47     12.62 o 
  42   1  -9       12.49       16.41     10.10 o 
   1   2  -9      271.49      264.30      6.73 o 
   2   2  -9      481.87      486.53     12.55 o 
   3   2  -9       51.64       63.66      4.28 o 
   4   2  -9      371.75      346.26     10.30 o 
   5   2  -9       36.47       38.68      4.35 o 
   6   2  -9      327.43      342.08      9.73 o 
   7   2  -9      380.10      332.30      9.25 o 
   8   2  -9      740.87      633.79     12.01 o 
   9   2  -9      673.55      752.81     13.97 o 
  10   2  -9     1002.73      952.68     19.96 o 
  11   2  -9      171.16      168.75      9.97 o 
  12   2  -9      600.31      614.27     15.37 o 
  13   2  -9        7.50        7.51      4.98 o 
  14   2  -9      399.17      420.87     19.56 o 
  15   2  -9     1046.61     1028.13     23.05 o 
  16   2  -9      773.63      738.39     16.41 o 
  17   2  -9     2611.50     2484.08     27.16 o 
  18   2  -9      164.83      182.65      8.80 o 
  19   2  -9      839.69      876.34     17.88 o 
  20   2  -9     1112.04     1088.53     19.85 o 
  21   2  -9      431.41      418.71     15.01 o 
  22   2  -9      140.44      147.89      8.43 o 
  23   2  -9       19.95       11.11      4.58 o 
  24   2  -9      262.08      244.82     10.88 o 
  25   2  -9      164.66      137.39      9.29 o 
  26   2  -9       76.55       59.45      7.85 o 
  27   2  -9       87.10      110.24      9.75 o 
  28   2  -9      290.28      263.58     12.78 o 
  29   2  -9        4.96        1.81      5.41 o 
  30   2  -9       46.99       49.49      7.79 o 
  31   2  -9       41.83       44.31      7.84 o 
  32   2  -9      192.53      213.42     12.66 o 
  33   2  -9        5.43        4.05      5.45 o 
  34   2  -9      481.93      523.16     23.40 o 
  35   2  -9      143.57      157.97     12.56 o 
  36   2  -9      223.07      241.61     17.94 o 
  37   2  -9        8.55       14.93      7.13 o 
  38   2  -9        8.68       11.50      6.84 o 
  39   2  -9      113.91      133.39     12.06 o 
  40   2  -9       95.36       97.75     11.16 o 
  41   2  -9       14.93       17.34      7.88 o 
  42   2  -9       49.63       45.90     10.44 o 
   0   3  -9      701.88      706.40     13.83 o 
   1   3  -9      324.00      289.59      6.56 o 
   2   3  -9     1034.73     1055.56     12.75 o 
   3   3  -9       44.29       53.60      5.73 o 
   4   3  -9       62.50       70.62      4.22 o 
   5   3  -9      115.19      102.36      4.90 o 
   6   3  -9      587.40      502.16      9.74 o 
   7   3  -9       13.04        8.72      3.88 o 
   8   3  -9      331.62      353.98     12.87 o 
   9   3  -9     1604.51     1498.31     26.26 o 
  10   3  -9      706.35      625.56     16.67 o 
  11   3  -9      282.35      271.57      9.97 o 
  12   3  -9      634.82      570.71     13.95 o 
  13   3  -9      373.65      374.84     12.28 o 
  14   3  -9      414.64      420.21     12.07 o 
  15   3  -9      798.81      729.20     15.86 o 
  16   3  -9     1016.10     1006.43     22.82 o 
  17   3  -9      126.71      153.30      8.84 o 
  18   3  -9       45.02       57.76      6.69 o 
  19   3  -9      481.45      433.69     13.11 o 
  20   3  -9      150.02      145.76      9.74 o 
  21   3  -9      145.64      138.55      8.53 o 
  22   3  -9       55.04       53.18      7.72 o 
  23   3  -9        6.38        3.85      4.89 o 
  24   3  -9       87.14       90.84      9.83 o 
  25   3  -9      282.69      283.48     12.54 o 
  26   3  -9      129.42      137.30     14.16 o 
  27   3  -9      155.67      159.22     10.17 o 
  28   3  -9      197.55      191.13     14.80 o 
  29   3  -9       67.38       70.20      8.13 o 
  30   3  -9       33.73       27.67      6.93 o 
  31   3  -9        4.91        0.07      5.26 o 
  32   3  -9       33.24       29.26      7.11 o 
  33   3  -9      131.96      138.90     11.05 o 
  34   3  -9       66.97       62.68      8.16 o 
  35   3  -9        3.37        2.89      6.29 o 
  36   3  -9      274.20      288.51     14.31 o 
  37   3  -9      101.36      108.01     10.95 o 
  38   3  -9      175.79      184.42     12.87 o 
  39   3  -9       26.02       24.49     10.66 o 
  40   3  -9      121.51      116.00     11.28 o 
  41   3  -9      132.89      163.52     13.15 o 
   1   4  -9      741.80      670.42     13.25 o 
   2   4  -9      262.03      236.51      6.72 o 
   3   4  -9      499.28      433.22      9.32 o 
   4   4  -9      362.03      359.46      8.55 o 
   5   4  -9      664.02      578.45     10.04 o 
   6   4  -9      318.06      305.39      8.20 o 
   7   4  -9      474.24      447.03      9.36 o 
   8   4  -9      133.13      148.78      5.86 o 
   9   4  -9       34.90       33.71      3.77 o 
  10   4  -9     1194.75     1060.72     20.12 o 
  11   4  -9     1719.10     1612.53     19.57 o 
  12   4  -9      766.67      709.65     12.63 o 
  13   4  -9     1080.47      948.68     17.43 o 
  14   4  -9      336.82      355.00     16.48 o 
  15   4  -9     1353.95     1244.97     21.01 o 
  16   4  -9       65.27       77.35      7.08 o 
  17   4  -9      118.97      115.82      8.19 o 
  18   4  -9       38.42       53.34      6.82 o 
  19   4  -9       36.73       33.56      6.15 o 
  20   4  -9      283.84      238.95     10.54 o 
  21   4  -9       15.04       20.36      5.57 o 
  22   4  -9       67.70       68.39      7.40 o 
  23   4  -9      138.85      123.24      8.68 o 
  24   4  -9        1.84        5.34      5.20 o 
  25   4  -9       31.98       27.19      5.87 o 
  26   4  -9      290.71      278.04     12.30 o 
  27   4  -9      727.25      711.92     18.47 o 
  28   4  -9      108.68      112.18      9.41 o 
  29   4  -9        2.46        4.25      5.50 o 
  30   4  -9       22.97       20.12      6.46 o 
  31   4  -9       30.54       31.16      9.11 o 
  32   4  -9       18.72       14.10      6.48 o 
  33   4  -9       74.87       75.20      9.00 o 
  34   4  -9       69.53       68.83      9.16 o 
  35   4  -9      281.59      278.76     14.31 o 
  36   4  -9       18.59       35.59      8.24 o 
  37   4  -9       75.37       69.40      9.66 o 
  38   4  -9       30.64       48.37      8.46 o 
  39   4  -9      300.69      281.88     15.16 o 
  40   4  -9       47.07       30.81      7.95 o 
   0   5  -9     1591.55     1538.30     31.68 o 
   1   5  -9      109.08      121.98      7.84 o 
   2   5  -9       90.20       98.04      7.38 o 
   3   5  -9       21.06       33.31      4.34 o 
   4   5  -9      107.08       87.69      5.62 o 
   5   5  -9       52.01       50.34      6.96 o 
   6   5  -9     2064.00     1930.03     22.03 o 
   7   5  -9      419.01      399.01      9.33 o 
   8   5  -9      601.79      539.21     11.07 o 
   9   5  -9      340.98      329.56      9.87 o 
  10   5  -9       31.66       37.55      5.33 o 
  11   5  -9       25.69       30.10      5.38 o 
  12   5  -9     3876.07     3676.70     41.48 o 
  13   5  -9      182.90      192.97      9.63 o 
  14   5  -9      275.08      261.29     11.05 o 
  15   5  -9      253.39      242.51      9.55 o 
  16   5  -9      280.97      296.28     10.65 o 
  17   5  -9      251.92      223.01      9.35 o 
  18   5  -9      300.88      299.30      9.48 o 
  19   5  -9      192.08      169.66      8.99 o 
  20   5  -9      144.39      169.26      8.66 o 
  21   5  -9      136.16      116.45      7.65 o 
  22   5  -9      827.44      753.86     20.52 o 
  23   5  -9       12.10       18.27      5.06 o 
  24   5  -9      118.70      123.93      8.29 o 
  25   5  -9       17.28        8.25      4.84 o 
  26   5  -9      384.07      339.72     10.64 o 
  27   5  -9        6.36        6.71      4.71 o 
  28   5  -9      106.57      103.32      9.63 o 
  29   5  -9      228.42      229.80     14.19 o 
  30   5  -9       11.05       12.83      6.52 o 
  31   5  -9       32.74       31.12      7.42 o 
  32   5  -9       54.56       60.32      8.80 o 
  33   5  -9       56.31       58.31      8.87 o 
  34   5  -9      271.42      258.73     18.45 o 
  35   5  -9       27.65       10.00      6.78 o 
  36   5  -9      198.56      202.66     13.06 o 
  37   5  -9        4.93       12.36      8.63 o 
  38   5  -9      380.62      381.73     16.63 o 
  39   5  -9        9.31       18.79      7.41 o 
   1   6  -9      954.01      942.19     18.20 o 
   2   6  -9       17.27       30.15      5.80 o 
   3   6  -9      109.38      129.99      8.08 o 
   4   6  -9      629.69      599.45     14.30 o 
   5   6  -9      133.50      145.65     11.54 o 
   6   6  -9      140.00      154.80      7.48 o 
   7   6  -9      347.93      320.71      9.03 o 
   8   6  -9      455.33      412.83     10.29 o 
   9   6  -9      628.59      608.18     11.99 o 
  10   6  -9      633.40      638.71     12.48 o 
  11   6  -9      253.22      243.48      8.19 o 
  12   6  -9      498.03      518.62     11.54 o 
  13   6  -9      235.25      198.35      9.04 o 
  14   6  -9      377.67      392.87     11.52 o 
  15   6  -9      785.81      732.49     15.82 o 
  16   6  -9      485.18      449.42     12.33 o 
  17   6  -9      747.60      721.22     15.35 o 
  18   6  -9      324.59      326.73     11.18 o 
  19   6  -9      210.24      201.77     11.72 o 
  20   6  -9       75.68       68.20      6.89 o 
  21   6  -9      436.87      413.25     12.52 o 
  22   6  -9      223.92      225.03      9.94 o 
  23   6  -9      289.42      299.24     10.90 o 
  24   6  -9       12.58       17.71      5.50 o 
  25   6  -9       15.13       24.09      5.76 o 
  26   6  -9      162.10      176.79      9.28 o 
  27   6  -9      111.10      110.26      9.49 o 
  28   6  -9       33.24       35.00      7.39 o 
  29   6  -9        9.74       11.38      7.41 o 
  30   6  -9      224.93      202.05     14.69 o 
  31   6  -9        7.30        6.97      7.62 o 
  32   6  -9       17.72        6.07      7.52 o 
  33   6  -9       71.73       65.41     10.43 o 
  34   6  -9        7.10        9.99      7.97 o 
  35   6  -9      236.82      220.76     16.10 o 
  36   6  -9       23.39       26.55      9.19 o 
  37   6  -9       36.13       41.25     10.13 o 
  38   6  -9       95.03      102.51     12.44 o 
   0   7  -9      832.34      793.67     23.64 o 
   1   7  -9       33.44       35.04      6.07 o 
   2   7  -9       61.35       52.50      6.95 o 
   3   7  -9      236.13      212.73     12.78 o 
   4   7  -9       76.16       78.82      7.15 o 
   5   7  -9      133.82      129.40      8.24 o 
   6   7  -9       43.17       47.69      7.26 o 
   7   7  -9      132.31      132.99      8.10 o 
   8   7  -9      312.24      276.47     10.31 o 
   9   7  -9     1047.45      990.96     16.12 o 
  10   7  -9       50.47       50.37      7.79 o 
  11   7  -9       42.49       44.97      5.65 o 
  12   7  -9      323.36      350.25      9.99 o 
  13   7  -9       36.23       32.26      5.31 o 
  14   7  -9      339.68      327.48     18.45 o 
  15   7  -9       16.81       22.64      7.32 o 
  16   7  -9      273.21      245.63      9.95 o 
  17   7  -9      116.28       95.58      7.53 o 
  18   7  -9      232.84      220.21     10.12 o 
  19   7  -9       74.13       89.61      7.44 o 
  20   7  -9      252.66      307.79     11.27 o 
  21   7  -9       21.73       18.40      5.67 o 
  22   7  -9        5.23        6.09      4.92 o 
  23   7  -9       14.69       17.03      5.54 o 
  24   7  -9       24.29       33.86      6.35 o 
  25   7  -9      104.65      123.10      9.72 o 
  26   7  -9        5.89        5.69      5.69 o 
  27   7  -9       22.26       22.24      6.25 o 
  28   7  -9      144.10      141.44      9.68 o 
  29   7  -9        6.23        9.93      5.55 o 
  30   7  -9       85.92       76.60      9.65 o 
  31   7  -9      121.46      143.25     10.88 o 
  32   7  -9      243.06      269.36     14.25 o 
  33   7  -9        7.59        8.38      7.08 o 
  34   7  -9       65.58       72.72     11.05 o 
  35   7  -9       20.14       23.94      8.03 o 
  36   7  -9       76.78       69.13      9.87 o 
   1   8  -9       21.67       26.15      6.29 o 
   2   8  -9      388.49      364.36     13.10 o 
   3   8  -9      756.24      670.10     19.85 o 
   4   8  -9      398.36      401.68     13.15 o 
   5   8  -9       32.42       38.30      6.96 o 
   6   8  -9       15.73       17.32      5.86 o 
   7   8  -9       44.67       46.34      7.13 o 
   8   8  -9      163.87      177.41      8.95 o 
   9   8  -9      497.38      458.44     12.76 o 
  10   8  -9     1535.56     1456.66     33.31 o 
  11   8  -9      117.74      133.00      8.60 o 
  12   8  -9       61.27       83.84      7.56 o 
  13   8  -9      130.92      127.93      8.58 o 
  14   8  -9      245.75      245.89      9.20 o 
  15   8  -9      147.52      158.37      8.91 o 
  16   8  -9      198.96      193.19      9.48 o 
  17   8  -9       81.29       76.30      7.32 o 
  18   8  -9       23.27       24.44      5.84 o 
  19   8  -9      161.19      142.84      8.83 o 
  20   8  -9      205.23      210.18     10.30 o 
  21   8  -9      130.62      133.73      9.09 o 
  22   8  -9       21.34       19.98      5.66 o 
  23   8  -9       24.65       19.46      6.32 o 
  24   8  -9       61.97       59.90     11.43 o 
  25   8  -9       17.14       14.29      6.54 o 
  26   8  -9       55.95       54.24      8.17 o 
  27   8  -9      203.78      208.42     15.71 o 
  28   8  -9       17.90       19.80      7.50 o 
  29   8  -9       61.65       50.55      7.47 o 
  30   8  -9       33.66       38.13      7.25 o 
  31   8  -9       92.72       81.34      9.75 o 
  32   8  -9        0.47        2.72      6.23 o 
  33   8  -9        8.79       12.68      7.06 o 
  34   8  -9       52.89       67.67      9.53 o 
   0   9  -9      318.02      298.96     32.30 o 
   1   9  -9      191.81      230.54     11.06 o 
   2   9  -9       38.56       35.88      6.99 o 
   3   9  -9      205.11      169.50      9.94 o 
   4   9  -9       36.22       41.05      7.17 o 
   5   9  -9       31.79       26.44      7.53 o 
   6   9  -9      332.49      295.30     12.47 o 
   7   9  -9        3.49        5.34      5.72 o 
   8   9  -9       21.79       16.08      6.29 o 
   9   9  -9      131.56      138.33      9.69 o 
  10   9  -9      154.76      161.40      9.42 o 
  11   9  -9      318.35      312.69     12.88 o 
  12   9  -9      195.49      196.43     10.03 o 
  13   9  -9      361.87      365.33     12.63 o 
  14   9  -9       17.76       15.38      5.97 o 
  15   9  -9      168.02      178.77      9.65 o 
  16   9  -9        1.20        8.49      6.06 o 
  17   9  -9       97.09      113.29      8.77 o 
  18   9  -9       61.52       69.16      7.60 o 
  19   9  -9      201.12      196.89     10.17 o 
  20   9  -9      104.77      137.76      9.52 o 
  21   9  -9       20.83       21.55      5.99 o 
  22   9  -9       26.21       28.46      7.01 o 
  23   9  -9       40.35       22.96      9.51 o 
  24   9  -9      142.41      140.80     10.88 o 
  25   9  -9      129.69      154.39     12.42 o 
  26   9  -9      124.91      141.88     13.57 o 
  27   9  -9       11.10        9.96      6.26 o 
  28   9  -9        3.84        3.41      5.48 o 
  29   9  -9       68.48       81.01      8.63 o 
  30   9  -9       95.70       84.71      8.83 o 
  31   9  -9       31.81       33.22      7.92 o 
  32   9  -9        6.77        0.93      6.97 o 
   1  10  -9       40.45       35.40      7.00 o 
   2  10  -9      169.77      158.35     10.60 o 
   3  10  -9       86.68       82.40      8.77 o 
   4  10  -9       32.86       23.35      6.93 o 
   5  10  -9       81.48       84.81      9.02 o 
   6  10  -9      184.46      201.79     16.19 o 
   7  10  -9       60.47       47.86      7.57 o 
   8  10  -9       20.75       30.61      6.84 o 
   9  10  -9        3.47        3.56      5.68 o 
  10  10  -9       21.90       12.50      5.71 o 
  11  10  -9       77.35       73.92      7.93 o 
  12  10  -9      174.06      167.51      9.74 o 
  13  10  -9      103.41      104.34     10.90 o 
  14  10  -9      349.35      329.71     12.32 o 
  15  10  -9       17.76       21.59      9.58 o 
  16  10  -9       25.72       31.21      8.30 o 
  17  10  -9      168.87      167.03     14.10 o 
  18  10  -9       14.77       19.00      7.06 o 
  19  10  -9       35.28       32.08      7.68 o 
  20  10  -9      223.21      225.25     14.84 o 
  21  10  -9       34.12       30.59      9.32 o 
  22  10  -9       27.78       13.35      6.87 o 
  23  10  -9       62.73       61.59      8.72 o 
  24  10  -9        3.29        4.94      6.21 o 
  25  10  -9       44.51       50.19      8.10 o 
  26  10  -9       31.76       31.29      7.73 o 
  27  10  -9        9.66       21.37      7.29 o 
  28  10  -9       52.13       62.06      7.91 o 
   0  11  -9       13.21       15.50     12.88 o 
   1  11  -9       45.23       45.46      7.96 o 
   2  11  -9        5.50        9.92      6.57 o 
   3  11  -9       16.12       18.88      7.18 o 
   4  11  -9       88.10       69.36      8.96 o 
   5  11  -9      127.18      125.54     10.38 o 
   6  11  -9       38.60       37.37      7.90 o 
   7  11  -9      182.66      184.69     11.77 o 
   8  11  -9       36.33       47.84      8.30 o 
   9  11  -9      230.72      215.55     12.24 o 
  10  11  -9       15.73       23.43      6.65 o 
  11  11  -9       48.13       44.11      7.37 o 
  12  11  -9       70.86       76.47      8.25 o 
  13  11  -9      125.57      130.50     10.33 o 
  14  11  -9        6.61        5.88      5.81 o 
  15  11  -9       17.63       20.85      6.55 o 
  16  11  -9       49.72       53.69      7.73 o 
  17  11  -9       35.65       44.74      9.97 o 
  18  11  -9      128.54      157.20     11.74 o 
  19  11  -9       36.89       23.53     12.48 o 
  20  11  -9        0.25        6.75      7.70 o 
  21  11  -9       34.55       28.98     10.23 o 
  22  11  -9        2.88        3.19      7.41 o 
  23  11  -9        5.18       11.98      8.15 o 
  24  11  -9       11.80       12.44      8.30 o 
  25  11  -9       24.01       18.43      8.87 o 
   1  12  -9        5.60        7.75      6.84 o 
   2  12  -9      122.36      138.39     11.32 o 
   3  12  -9        4.98       12.89      6.65 o 
   4  12  -9      172.96      175.17     12.04 o 
   5  12  -9       36.82       37.58      8.53 o 
   6  12  -9       19.49       17.46      7.40 o 
   7  12  -9       59.98       71.74      9.71 o 
   8  12  -9       23.30       32.06      7.96 o 
   9  12  -9        8.45       11.93      7.40 o 
  10  12  -9       63.35       76.36      8.56 o 
  11  12  -9      300.77      320.54     15.68 o 
  12  12  -9        1.18        6.08      6.26 o 
  13  12  -9       47.44       59.62     11.59 o 
  14  12  -9       32.64       30.86      7.22 o 
  15  12  -9        8.22       19.71      6.57 o 
  16  12  -9       50.95       59.30      8.00 o 
  17  12  -9      107.48      110.04     10.68 o 
  18  12  -9        1.32        6.69      6.78 o 
  19  12  -9       11.17       10.45      7.88 o 
  20  12  -9       36.91       50.80     10.18 o 
   0  13  -9      185.36      220.38     18.94 o 
   1  13  -9      100.27      113.04     13.77 o 
   2  13  -9        0.75        5.71      7.12 o 
   3  13  -9       13.37       22.33      9.39 o 
   4  13  -9       19.25       25.43      8.29 o 
   5  13  -9        8.23        0.69      6.67 o 
   6  13  -9      101.84      101.40     10.85 o 
   7  13  -9       21.85       23.10      8.01 o 
   8  13  -9       53.86       62.53      9.30 o 
   9  13  -9       40.89       26.54      8.44 o 
  10  13  -9      119.73      117.40     10.47 o 
  11  13  -9       24.09       32.73      8.22 o 
  12  13  -9       64.56       56.61      8.35 o 
   0   0  -8    10983.37    11396.76    183.24 o 
   2   0  -8      514.42      480.01     13.79 o 
   4   0  -8      470.40      436.13     10.89 o 
   6   0  -8      802.50      951.89     15.63 o 
   8   0  -8     1359.74     1242.58     38.47 o 
  10   0  -8      874.16      858.94     33.18 o 
  12   0  -8     3438.90     3409.73     49.25 o 
  14   0  -8      182.75      182.36     16.36 o 
  16   0  -8     3409.68     3101.11     47.47 o 
  18   0  -8     2117.13     2054.01     36.58 o 
  20   0  -8     1011.35     1031.36     28.69 o 
  22   0  -8      750.35      751.46     23.69 o 
  24   0  -8      811.28      697.48     32.02 o 
  26   0  -8      627.97      650.33     24.56 o 
  28   0  -8      279.69      256.43     16.80 o 
  30   0  -8      106.99       90.53     14.06 o 
  32   0  -8      230.29      232.44     26.83 o 
  34   0  -8       49.62       42.99     13.35 o 
  36   0  -8      388.99      344.19     21.18 o 
  38   0  -8      373.47      361.29     22.38 o 
  40   0  -8      158.97      172.12     17.75 o 
  42   0  -8      286.62      352.80     55.98 o 
  44   0  -8      107.66      145.34     17.99 o 
   1   1  -8     1068.04     1034.78     13.71 o 
   2   1  -8     1265.78     1395.02     15.38 o 
   3   1  -8      208.08      228.03      9.99 o 
   4   1  -8      437.72      481.89      9.35 o 
   5   1  -8      300.49      341.91      9.26 o 
   6   1  -8      392.14      368.48     16.13 o 
   7   1  -8      520.95      529.94     10.45 o 
   8   1  -8     1291.85     1387.44     18.54 o 
   9   1  -8      720.08      687.74     16.23 o 
  10   1  -8      858.81      844.40     17.75 o 
  11   1  -8     2660.69     2756.19     36.59 o 
  12   1  -8      444.20      474.07     13.42 o 
  13   1  -8     1802.45     1666.92     27.76 o 
  14   1  -8     2892.79     2862.23     33.25 o 
  15   1  -8     1209.83     1060.48     26.22 o 
  16   1  -8      540.94      509.65     12.44 o 
  17   1  -8     1969.73     2004.95     23.90 o 
  18   1  -8      922.06      943.12     14.92 o 
  19   1  -8      288.76      309.68     10.95 o 
  20   1  -8      417.37      391.84     10.31 o 
  21   1  -8      156.29      139.80      8.58 o 
  22   1  -8      946.57      902.51     27.22 o 
  23   1  -8       76.97       82.35      7.55 o 
  24   1  -8      384.41      410.44     13.46 o 
  25   1  -8      205.70      194.72     10.00 o 
  26   1  -8       56.79       61.96      7.67 o 
  27   1  -8      657.28      589.86     16.40 o 
  28   1  -8      165.94      163.42     10.08 o 
  29   1  -8      118.47      112.40      9.86 o 
  30   1  -8      237.30      220.95     12.79 o 
  31   1  -8       59.60       70.66      7.69 o 
  32   1  -8      105.00       94.31      9.03 o 
  33   1  -8        5.85        5.29      5.87 o 
  34   1  -8      149.49      143.88     10.75 o 
  35   1  -8      211.86      222.90     12.84 o 
  36   1  -8       54.21       71.93     11.34 o 
  37   1  -8       17.95       21.84      7.41 o 
  38   1  -8       21.07       26.76      7.55 o 
  39   1  -8      149.65      178.12     12.82 o 
  40   1  -8       74.34       79.50     10.02 o 
  41   1  -8       12.57       21.81      7.77 o 
  42   1  -8        3.34       12.38      7.72 o 
  43   1  -8      106.93      126.66     12.74 o 
  44   1  -8        0.34        9.88      7.48 o 
   0   2  -8     1143.20     1153.43     39.02 o 
   1   2  -8      110.78      103.43      4.19 o 
   2   2  -8      173.99      178.57      5.91 o 
   3   2  -8      122.03      126.49      5.56 o 
   4   2  -8     1710.05     1709.01     18.09 o 
   5   2  -8        0.83        1.61      2.59 o 
   6   2  -8      248.46      259.87      9.39 o 
   7   2  -8     1059.86     1045.24     13.55 o 
   8   2  -8     3940.09     4101.04     35.59 o 
   9   2  -8      136.83      128.15      4.98 o 
  10   2  -8      501.58      519.10     17.00 o 
  11   2  -8     1314.60     1291.08     17.85 o 
  12   2  -8     1722.57     1679.84     22.60 o 
  13   2  -8     2945.32     2793.20     32.42 o 
  14   2  -8      382.38      391.00     11.39 o 
  15   2  -8      852.79      786.83     21.29 o 
  16   2  -8      606.19      584.92     13.33 o 
  17   2  -8      194.54      192.86      7.36 o 
  18   2  -8      676.52      593.92     13.83 o 
  19   2  -8      163.92      141.20      7.58 o 
  20   2  -8      698.43      657.76     16.16 o 
  21   2  -8       17.50       15.58      5.31 o 
  22   2  -8      137.72      131.25      7.39 o 
  23   2  -8        9.61       11.77      4.48 o 
  24   2  -8      670.56      619.95     16.30 o 
  25   2  -8      386.98      370.96     18.07 o 
  26   2  -8      321.67      301.42     11.83 o 
  27   2  -8       40.49       42.94      7.24 o 
  28   2  -8      112.15      102.85      9.26 o 
  29   2  -8      140.84      114.48      9.24 o 
  30   2  -8       33.19       33.00      6.99 o 
  31   2  -8      164.89      161.95     10.98 o 
  32   2  -8       71.77       75.45      8.69 o 
  33   2  -8       96.09      102.52      9.66 o 
  34   2  -8       88.11       91.41      9.26 o 
  35   2  -8       73.25       70.74      8.93 o 
  36   2  -8       38.35       39.03      8.06 o 
  37   2  -8       14.15       15.12      6.95 o 
  38   2  -8      135.82      145.14     11.62 o 
  39   2  -8       46.65       43.91      8.38 o 
  40   2  -8      126.34      129.32     14.45 o 
  41   2  -8      116.11      143.47     11.80 o 
  42   2  -8       15.48       15.57      7.70 o 
  43   2  -8       17.76       27.42      7.97 o 
  44   2  -8        0.99        4.28      7.96 o 
   1   3  -8      933.31      931.71     12.36 o 
   2   3  -8      562.35      452.47      8.68 o 
   3   3  -8     1039.99     1058.01     12.05 o 
   4   3  -8     1208.33     1161.35     14.24 o 
   5   3  -8       64.54       61.72      3.59 o 
   6   3  -8       66.43       89.89      4.49 o 
   7   3  -8      397.64      423.79      8.36 o 
   8   3  -8      502.29      445.76     14.57 o 
   9   3  -8     1526.17     1563.88     19.78 o 
  10   3  -8     1946.05     1897.11     21.24 o 
  11   3  -8      394.93      403.61      9.59 o 
  12   3  -8      615.03      580.79     16.95 o 
  13   3  -8      120.05      126.30      7.26 o 
  14   3  -8     1910.34     1759.59     35.59 o 
  15   3  -8      920.18      847.10     22.15 o 
  16   3  -8      524.53      490.78     12.80 o 
  17   3  -8      339.84      330.67     10.91 o 
  18   3  -8     1791.30     1740.72     25.42 o 
  19   3  -8        7.32       12.46      4.96 o 
  20   3  -8     1361.99     1353.80     22.50 o 
  21   3  -8     1865.60     1722.51     25.99 o 
  22   3  -8      286.56      293.98     10.98 o 
  23   3  -8      163.99      151.63      7.48 o 
  24   3  -8      176.70      167.47      8.55 o 
  25   3  -8      573.65      577.40     15.91 o 
  26   3  -8      623.79      616.29     16.13 o 
  27   3  -8      179.85      158.84     10.31 o 
  28   3  -8      130.07      124.91      8.71 o 
  29   3  -8       21.63       21.61      6.36 o 
  30   3  -8      444.13      453.91     15.02 o 
  31   3  -8      173.09      160.74     10.76 o 
  32   3  -8      104.85      103.89      9.14 o 
  33   3  -8       13.14       21.20      6.51 o 
  34   3  -8       41.44       36.95      9.00 o 
  35   3  -8      164.36      145.74     11.12 o 
  36   3  -8      192.75      191.52     12.30 o 
  37   3  -8       15.94       18.45      7.60 o 
  38   3  -8      320.17      339.26     15.57 o 
  39   3  -8      444.64      469.30     17.54 o 
  40   3  -8      129.24      147.58     12.34 o 
  41   3  -8        0.11        0.58      6.94 o 
  42   3  -8      115.42      131.04     12.16 o 
  43   3  -8       19.14       22.33      8.17 o 
   0   4  -8      757.62      783.20     16.84 o 
   1   4  -8     3295.23     3230.83     27.95 o 
   2   4  -8      418.86      444.96     10.59 o 
   3   4  -8      556.88      505.16      9.50 o 
   4   4  -8      112.79      149.36      4.75 o 
   5   4  -8      102.08      120.10      5.15 o 
   6   4  -8      147.92      177.13      5.92 o 
   7   4  -8     1553.02     1550.02     16.40 o 
   8   4  -8       21.63       24.36      3.74 o 
   9   4  -8     1882.97     1842.19     17.87 o 
  10   4  -8      873.45      765.42     11.46 o 
  11   4  -8      602.54      534.58      9.66 o 
  12   4  -8      346.87      316.65      9.15 o 
  13   4  -8     2237.08     2062.99     23.24 o 
  14   4  -8      101.61       99.11      6.68 o 
  15   4  -8     1075.30     1025.10     18.86 o 
  16   4  -8      754.20      740.32     15.97 o 
  17   4  -8      629.53      580.20     20.43 o 
  18   4  -8      113.31      127.93      8.24 o 
  19   4  -8     1085.07     1051.24     18.77 o 
  20   4  -8      726.52      710.34     15.79 o 
  21   4  -8       30.45       30.71      5.51 o 
  22   4  -8      519.42      464.45     13.33 o 
  23   4  -8       28.83       28.02      9.19 o 
  24   4  -8      129.40      131.06      8.05 o 
  25   4  -8      632.18      625.51     14.53 o 
  26   4  -8      276.60      267.00      9.96 o 
  27   4  -8      416.02      352.92     13.68 o 
  28   4  -8      189.77      183.15     10.57 o 
  29   4  -8      191.65      171.16     10.96 o 
  30   4  -8      176.40      163.50     10.63 o 
  31   4  -8      110.18       93.16      9.02 o 
  32   4  -8      131.65      127.46      9.87 o 
  33   4  -8      114.22      117.79     10.22 o 
  34   4  -8       31.88       34.77      7.69 o 
  35   4  -8       10.18        8.09      5.74 o 
  36   4  -8       52.33       59.74      9.12 o 
  37   4  -8      755.47      744.79     20.76 o 
  38   4  -8      138.20      167.95     12.04 o 
  39   4  -8       98.75      107.15     10.64 o 
  40   4  -8       68.61       66.24      9.66 o 
  41   4  -8      180.64      184.34     13.66 o 
  42   4  -8       75.87       79.36     10.38 o 
   1   5  -8      302.97      303.52      7.71 o 
   2   5  -8     1528.40     1464.07     18.65 o 
   3   5  -8      251.80      201.98      7.67 o 
   4   5  -8      942.85      889.27     13.74 o 
   5   5  -8      126.31      133.71      6.76 o 
   6   5  -8      110.43       90.40      5.15 o 
   7   5  -8      256.90      255.35      7.74 o 
   8   5  -8       73.24       66.81      5.36 o 
   9   5  -8      450.40      437.42      9.24 o 
  10   5  -8     3344.03     3024.49     25.46 o 
  11   5  -8       74.90       74.60      4.87 o 
  12   5  -8      100.67       82.81      5.23 o 
  13   5  -8      628.34      596.64     12.50 o 
  14   5  -8     1064.53     1039.96     13.34 o 
  15   5  -8      640.38      635.93     10.83 o 
  16   5  -8      958.29      890.85     14.77 o 
  17   5  -8      316.35      279.43      8.69 o 
  18   5  -8      167.42      148.84      7.81 o 
  19   5  -8       52.90       60.47      5.97 o 
  20   5  -8       80.99       85.26      6.61 o 
  21   5  -8      189.43      195.15      8.65 o 
  22   5  -8      162.34      194.02      9.15 o 
  23   5  -8      334.73      307.56     10.62 o 
  24   5  -8       52.94       47.99      6.24 o 
  25   5  -8      323.77      310.64      9.58 o 
  26   5  -8      474.77      442.91     11.27 o 
  27   5  -8      249.44      255.35      9.46 o 
  28   5  -8      208.11      195.71      9.66 o 
  29   5  -8       24.00       26.47      6.75 o 
  30   5  -8       72.76       66.19      7.72 o 
  31   5  -8      187.66      192.30     11.63 o 
  32   5  -8        3.25        7.13      6.24 o 
  33   5  -8       56.66       78.82      8.84 o 
  34   5  -8       74.93       69.62      8.63 o 
  35   5  -8        0.21       14.11      6.85 o 
  36   5  -8      127.20      139.01     11.29 o 
  37   5  -8       10.70       18.82      7.64 o 
  38   5  -8      228.95      225.48     13.57 o 
  39   5  -8       58.62       60.85     13.22 o 
  40   5  -8      272.74      286.74     15.03 o 
  41   5  -8       33.16       26.97      8.20 o 
   0   6  -8     1067.33      985.90     27.02 o 
   1   6  -8      374.62      327.49     11.12 o 
   2   6  -8      551.07      519.11     31.05 o 
   3   6  -8      229.36      216.41      7.65 o 
   4   6  -8      174.11      184.42      7.28 o 
   5   6  -8       97.39      100.62      6.45 o 
   6   6  -8     1683.11     1557.31     20.18 o 
   7   6  -8      190.82      201.55      8.15 o 
   8   6  -8      159.23      161.04      6.94 o 
   9   6  -8     1006.33      890.04     13.74 o 
  10   6  -8        2.22        5.16      3.92 o 
  11   6  -8      355.96      347.78     10.11 o 
  12   6  -8      484.56      426.40     13.05 o 
  13   6  -8      272.71      267.08      8.33 o 
  14   6  -8       60.63       62.58      5.72 o 
  15   6  -8      722.02      691.73     12.68 o 
  16   6  -8        3.84        9.18      4.19 o 
  17   6  -8      417.58      380.92     12.24 o 
  18   6  -8      415.16      414.77     11.91 o 
  19   6  -8      418.03      400.50     11.53 o 
  20   6  -8      500.86      471.31     12.44 o 
  21   6  -8      134.99      156.99      8.83 o 
  22   6  -8       72.72       60.45      8.55 o 
  23   6  -8      177.06      178.49      9.26 o 
  24   6  -8      421.06      439.63     14.19 o 
  25   6  -8       60.51       72.24      6.53 o 
  26   6  -8      217.09      202.22      9.71 o 
  27   6  -8      222.84      225.18     10.35 o 
  28   6  -8      170.76      181.20      9.80 o 
  29   6  -8      394.15      394.84     12.72 o 
  30   6  -8       88.88       91.79      9.97 o 
  31   6  -8      197.32      187.83     11.66 o 
  32   6  -8       18.16       32.26      7.43 o 
  33   6  -8      213.81      192.78     12.15 o 
  34   6  -8       27.04       27.82      7.44 o 
  35   6  -8      151.52      151.34     11.98 o 
  36   6  -8      126.69      120.76     10.66 o 
  37   6  -8      241.33      276.18     14.49 o 
  38   6  -8       35.51       61.48      8.91 o 
  39   6  -8        5.50        8.84      7.06 o 
  40   6  -8       48.28       59.35      9.36 o 
   1   7  -8       33.56       25.66      5.73 o 
   2   7  -8      480.43      448.58     15.05 o 
   3   7  -8      674.37      643.87     14.72 o 
   4   7  -8       20.80       15.73      5.14 o 
   5   7  -8      225.43      209.65     13.49 o 
   6   7  -8      339.32      331.51      9.52 o 
   7   7  -8      815.74      754.39     20.33 o 
   8   7  -8       63.96       67.28      6.06 o 
   9   7  -8       70.46       61.41      5.41 o 
  10   7  -8      497.06      467.40     11.45 o 
  11   7  -8      534.58      501.45     14.25 o 
  12   7  -8      649.91      688.00     12.86 o 
  13   7  -8       41.27       45.23      5.48 o 
  14   7  -8     1156.16     1097.29     16.66 o 
  15   7  -8      279.93      240.87      8.46 o 
  16   7  -8      502.04      472.04     11.35 o 
  17   7  -8      408.12      405.73     10.96 o 
  18   7  -8      734.27      783.47     14.66 o 
  19   7  -8      389.95      405.81     12.36 o 
  20   7  -8      130.89      107.48      7.68 o 
  21   7  -8        0.52        4.64      5.09 o 
  22   7  -8      371.67      342.83     11.34 o 
  23   7  -8        1.71       10.56      5.38 o 
  24   7  -8       78.07       93.13      7.60 o 
  25   7  -8       25.99       32.78      7.43 o 
  26   7  -8      344.59      331.68     13.46 o 
  27   7  -8       92.87       99.33      8.18 o 
  28   7  -8       13.11       18.78      5.62 o 
  29   7  -8       48.95       42.53      6.70 o 
  30   7  -8       33.87       26.38      6.24 o 
  31   7  -8       13.17       23.17      7.29 o 
  32   7  -8       41.41       42.53      8.34 o 
  33   7  -8        0.63        6.73      5.92 o 
  34   7  -8      229.92      229.61     12.94 o 
  35   7  -8      156.60      171.50     12.50 o 
  36   7  -8       13.00       14.73      7.60 o 
  37   7  -8       22.02       37.31      8.61 o 
  38   7  -8      103.41      102.24     10.97 o 
   0   8  -8     1103.58     1010.70     31.33 o 
   1   8  -8      228.50      229.12     16.17 o 
   2   8  -8      100.44      102.41      8.37 o 
   3   8  -8      111.07      113.90     10.54 o 
   4   8  -8      253.33      249.02     10.95 o 
   5   8  -8       59.72       57.45      7.03 o 
   6   8  -8      267.84      295.05     11.15 o 
   7   8  -8       61.61       60.81      7.43 o 
   8   8  -8     1329.33     1255.11     22.45 o 
   9   8  -8      330.11      300.51     11.92 o 
  10   8  -8      248.24      252.25      9.04 o 
  11   8  -8      269.58      251.85      9.10 o 
  12   8  -8     1417.59     1335.59     25.06 o 
  13   8  -8      388.51      376.65     15.93 o 
  14   8  -8      131.76      143.40      7.62 o 
  15   8  -8       15.76       11.92      4.72 o 
  16   8  -8      338.15      346.01     12.71 o 
  17   8  -8      121.02      115.36      7.29 o 
  18   8  -8      135.90      148.95      7.91 o 
  19   8  -8       30.54       26.70      5.62 o 
  20   8  -8       94.13      117.82      9.01 o 
  21   8  -8       77.84       89.75      7.80 o 
  22   8  -8      129.40      129.19     12.42 o 
  23   8  -8      158.90      154.97     10.33 o 
  24   8  -8      138.07      126.83     13.45 o 
  25   8  -8       73.57       73.77      8.70 o 
  26   8  -8       29.42       31.02      7.08 o 
  27   8  -8      133.96      136.30      9.44 o 
  28   8  -8      173.44      160.01     10.20 o 
  29   8  -8       25.27       27.65      6.61 o 
  30   8  -8       24.73       23.62      6.52 o 
  31   8  -8      169.11      177.21     10.83 o 
  32   8  -8       25.85       17.30      7.16 o 
  33   8  -8       42.34       65.10      9.24 o 
  34   8  -8       43.02       71.75      9.43 o 
  35   8  -8       58.38       58.94      9.48 o 
  36   8  -8       84.22       80.24      9.74 o 
   1   9  -8      393.75      356.80     15.93 o 
   2   9  -8        1.77        8.71      5.98 o 
   3   9  -8       90.04       97.90      8.41 o 
   4   9  -8      120.40      120.89     13.67 o 
   5   9  -8      173.95      190.24     10.49 o 
   6   9  -8       83.01       86.51      8.70 o 
   7   9  -8       46.30       33.91      7.59 o 
   8   9  -8        9.82       10.57      5.71 o 
   9   9  -8      114.43      112.02      8.54 o 
  10   9  -8      236.87      213.44     10.17 o 
  11   9  -8      433.62      421.31     12.41 o 
  12   9  -8      199.64      184.89      9.43 o 
  13   9  -8      174.66      179.47      9.61 o 
  14   9  -8      169.40      155.44      8.06 o 
  15   9  -8      486.64      494.67     12.26 o 
  16   9  -8      365.71      332.27     10.58 o 
  17   9  -8      191.42      196.37      8.88 o 
  18   9  -8       61.29       55.53      6.33 o 
  19   9  -8      229.61      233.01      9.36 o 
  20   9  -8      129.09      129.77      7.98 o 
  21   9  -8      139.22      140.43      9.15 o 
  22   9  -8      197.41      231.37     12.35 o 
  23   9  -8       84.28       95.48      9.02 o 
  24   9  -8       56.47       67.83      8.33 o 
  25   9  -8      255.67      264.01     12.84 o 
  26   9  -8       23.53       22.26      6.89 o 
  27   9  -8      199.46      252.80     11.92 o 
  28   9  -8       70.35       85.03      8.55 o 
  29   9  -8      103.48       92.56      9.05 o 
  30   9  -8       98.25       96.53      8.96 o 
  31   9  -8        5.97        7.53      5.80 o 
  32   9  -8       14.90       14.11      6.39 o 
  33   9  -8        2.41        9.77      6.99 o 
  34   9  -8       36.58       49.64     11.33 o 
   0  10  -8      202.13      221.31     16.35 o 
   1  10  -8      186.14      181.16     11.57 o 
   2  10  -8      154.47      152.32      9.93 o 
   3  10  -8       30.62       32.17      6.69 o 
   4  10  -8       25.97       40.20      7.37 o 
   5  10  -8      235.71      236.63     11.49 o 
   6  10  -8       13.27       23.07      7.69 o 
   7  10  -8      152.94      139.27     10.12 o 
   8  10  -8       53.68       50.20      7.99 o 
   9  10  -8      265.62      285.33     12.63 o 
  10  10  -8       52.01       52.47      7.92 o 
  11  10  -8       71.67       65.33      7.49 o 
  12  10  -8      256.72      236.65     10.85 o 
  13  10  -8       12.23       13.79      5.63 o 
  14  10  -8      127.26      157.72     10.53 o 
  15  10  -8       66.37       71.22      7.72 o 
  16  10  -8      422.27      441.21     13.60 o 
  17  10  -8        5.73        7.26      5.81 o 
  18  10  -8       39.35       28.90      5.92 o 
  19  10  -8       98.84      118.28      7.89 o 
  20  10  -8        2.56        6.70      5.34 o 
  21  10  -8       58.75       55.72      7.57 o 
  22  10  -8       11.32       12.88      6.66 o 
  23  10  -8       43.10       46.28      7.60 o 
  24  10  -8       73.52       77.61      8.94 o 
  25  10  -8       68.30       61.29      8.79 o 
  26  10  -8       79.93      101.90     15.25 o 
  27  10  -8       21.16       27.29      6.86 o 
  28  10  -8       67.29       78.11     11.43 o 
  29  10  -8       36.95       42.04     11.45 o 
  30  10  -8       18.09       15.14      7.10 o 
  31  10  -8       17.88       24.83      7.81 o 
   1  11  -8      145.73      152.81     12.03 o 
   2  11  -8       17.94       27.23      7.35 o 
   3  11  -8      238.53      231.24     11.92 o 
   4  11  -8       27.68       34.13      7.46 o 
   5  11  -8       53.14       71.42     10.10 o 
   6  11  -8       61.15       57.32      9.11 o 
   7  11  -8       66.08       63.99      8.81 o 
   8  11  -8      107.54      116.96      9.86 o 
   9  11  -8      369.17      342.15     14.93 o 
  10  11  -8       21.23       40.66      7.35 o 
  11  11  -8      319.58      305.42     11.97 o 
  12  11  -8       17.72       23.20      6.49 o 
  13  11  -8       59.98       78.94      8.13 o 
  14  11  -8      222.90      264.79     14.67 o 
  15  11  -8      223.32      240.27     11.07 o 
  16  11  -8       39.30       37.92      6.97 o 
  17  11  -8       17.84       23.37      6.54 o 
  18  11  -8        2.54        7.08      6.25 o 
  19  11  -8        5.56        7.85      6.28 o 
  20  11  -8      104.33      115.51     10.18 o 
  21  11  -8      128.67      137.55     13.38 o 
  22  11  -8        7.39        4.58      6.48 o 
  23  11  -8      142.67      162.09     11.58 o 
  24  11  -8       30.00       27.90      7.81 o 
  25  11  -8       21.66       31.97      7.86 o 
  26  11  -8       43.08       44.37      8.44 o 
  27  11  -8       13.65       24.31      7.68 o 
  28  11  -8       21.96       18.39     10.98 o 
   0  12  -8      322.14      281.37     33.41 o 
   1  12  -8        0.39       11.20      6.73 o 
   2  12  -8        0.98        6.04      6.46 o 
   3  12  -8       79.16       97.11     10.08 o 
   4  12  -8       87.68       70.73      9.17 o 
   5  12  -8       18.80       25.81      7.31 o 
   6  12  -8      285.04      274.26     13.62 o 
   7  12  -8        3.91        6.27      7.10 o 
   8  12  -8       85.76       82.98     10.02 o 
   9  12  -8      142.63      133.97     10.78 o 
  10  12  -8       35.62       47.88      8.40 o 
  11  12  -8       10.51       16.95      8.62 o 
  12  12  -8      118.34      120.91      9.69 o 
  13  12  -8       62.64       69.77     11.20 o 
  14  12  -8       11.19       16.34      6.58 o 
  15  12  -8      108.20      101.22      9.33 o 
  16  12  -8       17.52       12.79      7.84 o 
  17  12  -8       10.75       15.96      8.17 o 
  18  12  -8       78.86       72.56      9.54 o 
  19  12  -8       62.57       74.41      9.31 o 
  20  12  -8       55.64       53.65      8.64 o 
  21  12  -8       42.31       42.66      8.18 o 
  22  12  -8        0.70        0.54      6.50 o 
  23  12  -8        1.65        2.61      9.96 o 
   1  13  -8       36.19       23.68      8.16 o 
   2  13  -8        8.47       20.74      8.07 o 
   3  13  -8      124.75      148.69     12.01 o 
   4  13  -8      149.33      140.49     11.74 o 
   5  13  -8       17.15       29.14      8.41 o 
   6  13  -8        4.24        1.10      6.89 o 
   7  13  -8       21.66       25.33      7.83 o 
   8  13  -8       42.99       45.70      8.90 o 
   9  13  -8       83.17       89.30     10.52 o 
  10  13  -8       37.28       46.93     13.04 o 
  11  13  -8       37.98       34.99      7.54 o 
  12  13  -8        3.27       12.67      7.03 o 
  13  13  -8       71.54       80.49      8.83 o 
  14  13  -8      101.41      113.78     10.87 o 
  15  13  -8       36.52       47.78      8.64 o 
  16  13  -8       89.95      103.32     10.46 o 
  17  13  -8       30.07       23.17      7.84 o 
   0  14  -8      226.74      248.50     19.97 o 
   1  14  -8       12.86       23.00     11.22 o 
   2  14  -8       62.89       58.40     12.86 o 
   3  14  -8       37.61       37.34      8.61 o 
   4  14  -8       15.35       19.44      8.34 o 
   5  14  -8       31.94       37.11      8.69 o 
   6  14  -8       39.78       38.66      9.02 o 
   2   0  -7     2630.01     3007.30     48.79 o 
   4   0  -7     6265.00     6481.83     80.34 o 
   6   0  -7      358.28      276.32      7.73 o 
   8   0  -7     5442.44     5703.00     69.19 o 
  10   0  -7     1232.48     1251.94     36.70 o 
  12   0  -7     2626.70     2521.31     66.13 o 
  14   0  -7     7129.16     7247.34     95.59 o 
  16   0  -7     1207.35     1277.85     26.06 o 
  18   0  -7     2220.80     1985.79     29.89 o 
  20   0  -7     3657.73     3374.33     42.53 o 
  22   0  -7      906.46      854.75     24.25 o 
  24   0  -7      680.09      607.38     27.99 o 
  26   0  -7       99.43      118.38     27.95 o 
  28   0  -7      273.39      295.84     17.37 o 
  30   0  -7      184.15      221.07     24.98 o 
  32   0  -7     2273.46     2140.92     57.98 o 
  34   0  -7      834.71      817.98     29.53 o 
  36   0  -7      195.01      144.02     14.97 o 
  38   0  -7        8.53       27.83     11.21 o 
  40   0  -7      108.40      112.56     14.54 o 
  42   0  -7      177.75      220.95     19.36 o 
  44   0  -7      154.21      167.56     17.89 o 
   0   1  -7      204.39      251.88      9.96 o 
   1   1  -7      277.70      357.21      8.57 o 
   2   1  -7     5572.93     5955.01     50.02 o 
   3   1  -7      530.87      483.26     11.05 o 
   4   1  -7      173.45      180.28      6.66 o 
   5   1  -7     2509.78     2540.03     25.71 o 
   6   1  -7     1330.97     1485.98     14.70 o 
   7   1  -7     5152.23     5426.74     47.37 o 
   8   1  -7     2307.36     2502.33     29.11 o 
   9   1  -7      658.37      667.25     10.79 o 
  10   1  -7      120.64      145.14      5.89 o 
  11   1  -7     1068.71     1014.27     13.50 o 
  12   1  -7      400.43      363.27      8.33 o 
  13   1  -7     2020.48     1961.51     36.04 o 
  14   1  -7      462.36      449.84     10.69 o 
  15   1  -7      433.18      432.11      8.88 o 
  16   1  -7     2308.15     2371.81     24.43 o 
  17   1  -7      957.17      815.93     15.13 o 
  18   1  -7       61.58       50.15      4.54 o 
  19   1  -7     1946.79     1965.50     20.32 o 
  20   1  -7     1842.20     1920.61     23.11 o 
  21   1  -7      634.50      595.41     12.24 o 
  22   1  -7      585.16      540.29     13.14 o 
  23   1  -7     1558.23     1417.54     19.67 o 
  24   1  -7      252.90      227.60      9.93 o 
  25   1  -7      548.71      530.75     14.40 o 
  26   1  -7        5.41        6.00      4.98 o 
  27   1  -7      201.67      218.35     10.93 o 
  28   1  -7      416.25      383.42     13.39 o 
  29   1  -7       25.02       22.79      6.39 o 
  30   1  -7       13.38        5.02      5.37 o 
  31   1  -7      395.08      357.24     13.65 o 
  32   1  -7      237.78      229.51     11.43 o 
  33   1  -7       64.96       70.44      9.12 o 
  34   1  -7      241.15      217.01     11.82 o 
  35   1  -7      335.67      337.64     14.12 o 
  36   1  -7       71.37       72.58      8.81 o 
  37   1  -7      135.88      163.67     11.50 o 
  38   1  -7       78.15       89.33     12.42 o 
  39   1  -7        6.36        8.51      6.73 o 
  40   1  -7        5.44        9.37      6.58 o 
  41   1  -7       32.66       32.25      7.93 o 
  42   1  -7        6.69        8.32      7.11 o 
  43   1  -7      206.89      183.47     13.25 o 
  44   1  -7       19.34       23.71      8.17 o 
  45   1  -7       28.37       39.39      8.80 o 
   1   2  -7      332.30      341.65     10.05 o 
   2   2  -7     1145.09     1276.48     13.43 o 
   3   2  -7      254.67      226.83      6.16 o 
   4   2  -7      119.47       94.37      4.45 o 
   5   2  -7      429.19      459.06     10.43 o 
   6   2  -7       47.40       44.47      3.98 o 
   7   2  -7     1190.50     1261.17     14.77 o 
   8   2  -7     1196.53     1127.70     12.95 o 
   9   2  -7      152.76      150.84      6.69 o 
  10   2  -7     3190.91     3063.61     26.99 o 
  11   2  -7      406.67      388.65      9.28 o 
  12   2  -7      369.28      398.04      8.66 o 
  13   2  -7      680.97      687.03     10.31 o 
  14   2  -7      423.10      411.60      8.82 o 
  15   2  -7     1189.81     1095.87     17.84 o 
  16   2  -7     1062.37      972.43     16.99 o 
  17   2  -7      350.84      323.87      8.79 o 
  18   2  -7       57.48       51.86      4.75 o 
  19   2  -7      222.46      210.00      8.91 o 
  20   2  -7      146.68      132.58      7.80 o 
  21   2  -7      697.58      630.14     12.79 o 
  22   2  -7     1261.00     1236.08     24.61 o 
  23   2  -7      686.35      647.91     13.79 o 
  24   2  -7       77.30       91.68      6.60 o 
  25   2  -7       15.82        9.09      4.73 o 
  26   2  -7      355.58      323.58     11.87 o 
  27   2  -7       48.23       49.70      7.51 o 
  28   2  -7      252.07      216.97     12.96 o 
  29   2  -7       50.65       52.00      7.12 o 
  30   2  -7      268.76      227.53     11.12 o 
  31   2  -7        2.39        5.88      5.77 o 
  32   2  -7       82.38       74.10      8.11 o 
  33   2  -7      153.14      136.84     10.30 o 
  34   2  -7      129.09      143.83     10.39 o 
  35   2  -7      145.14      160.73     11.85 o 
  36   2  -7      205.66      202.56     12.30 o 
  37   2  -7        9.46        9.59      7.01 o 
  38   2  -7       71.34       65.94      9.00 o 
  39   2  -7       51.06       49.42      8.82 o 
  40   2  -7        0.97        1.18      6.69 o 
  41   2  -7       59.46       52.81      8.59 o 
  42   2  -7       70.65       53.77      9.53 o 
  43   2  -7       46.63       66.76     11.91 o 
  44   2  -7       42.85       50.04      9.36 o 
  45   2  -7       65.22       56.72     13.30 o 
   0   3  -7     1625.57     1623.52     20.75 o 
   1   3  -7     2563.63     2767.52     24.00 o 
   2   3  -7     1132.32     1093.37     11.93 o 
   3   3  -7      556.99      555.87     10.32 o 
   4   3  -7      768.43      772.16      9.43 o 
   5   3  -7      244.39      297.66      6.68 o 
   6   3  -7     2980.93     2904.35     23.65 o 
   7   3  -7     1780.49     1857.41     19.51 o 
   8   3  -7        8.39        8.94      3.31 o 
   9   3  -7     1641.17     1597.04     15.64 o 
  10   3  -7     2693.04     2504.09     21.65 o 
  11   3  -7     1591.51     1615.57     20.27 o 
  12   3  -7     1273.11     1070.21     14.24 o 
  13   3  -7      126.00      116.45      7.24 o 
  14   3  -7      143.10      136.27      6.10 o 
  15   3  -7      585.28      597.15     11.63 o 
  16   3  -7      977.44      941.40     13.59 o 
  17   3  -7     1075.79     1090.17     21.83 o 
  18   3  -7      867.35      780.94     15.36 o 
  19   3  -7      357.70      356.36     10.63 o 
  20   3  -7       27.14       33.34      5.35 o 
  21   3  -7       94.34      101.84      9.18 o 
  22   3  -7      593.23      516.76     11.56 o 
  23   3  -7       25.54       29.37      5.43 o 
  24   3  -7        3.79        3.38      4.12 o 
  25   3  -7       87.16       61.78      8.24 o 
  26   3  -7      275.33      259.11      9.40 o 
  27   3  -7       31.23       29.68      6.63 o 
  28   3  -7      138.09      133.42      9.39 o 
  29   3  -7       48.55       50.14      9.78 o 
  30   3  -7      393.72      376.12     14.06 o 
  31   3  -7      234.19      242.45     12.29 o 
  32   3  -7        7.52        9.30      5.55 o 
  33   3  -7      167.57      141.44     10.00 o 
  34   3  -7      628.00      612.75     17.91 o 
  35   3  -7       88.48       90.88      9.59 o 
  36   3  -7       86.73       88.40      9.55 o 
  37   3  -7       10.11       15.03      7.47 o 
  38   3  -7       49.48       40.80      8.64 o 
  39   3  -7      106.09      117.57     11.20 o 
  40   3  -7       67.95       61.65      9.56 o 
  41   3  -7       43.38       56.78      9.17 o 
  42   3  -7      185.45      162.55     12.86 o 
  43   3  -7      146.99      125.23     11.37 o 
  44   3  -7      145.94      155.60     12.71 o 
   1   4  -7       64.41       78.29      4.74 o 
   2   4  -7       62.66       64.89      5.14 o 
   3   4  -7      344.34      301.83      6.42 o 
   4   4  -7      375.05      388.78      8.17 o 
   5   4  -7     1719.30     1631.28     15.73 o 
   6   4  -7      506.95      554.70      8.76 o 
   7   4  -7     1820.82     1740.20     15.64 o 
   8   4  -7      737.70      710.08     10.60 o 
   9   4  -7     2355.22     2225.47     19.65 o 
  10   4  -7      687.04      716.60     10.52 o 
  11   4  -7      880.15      804.95     12.32 o 
  12   4  -7       41.37       26.59      3.80 o 
  13   4  -7      501.58      448.58      8.82 o 
  14   4  -7      128.53      119.56      7.92 o 
  15   4  -7      540.46      477.54     16.77 o 
  16   4  -7     1170.32     1066.31     15.21 o 
  17   4  -7      261.41      217.66      8.26 o 
  18   4  -7       79.04       62.73      5.50 o 
  19   4  -7     1182.00     1062.52     18.15 o 
  20   4  -7      684.82      656.71     15.88 o 
  21   4  -7      257.76      233.26     10.51 o 
  22   4  -7      138.67      131.30      8.64 o 
  23   4  -7       38.12       39.99      5.83 o 
  24   4  -7      150.02      154.80      7.85 o 
  25   4  -7      383.87      366.11     11.52 o 
  26   4  -7      284.75      250.55      9.25 o 
  27   4  -7      207.06      220.14      9.27 o 
  28   4  -7      187.38      203.89     10.96 o 
  29   4  -7      429.09      394.64     13.17 o 
  30   4  -7      123.27      126.67      9.32 o 
  31   4  -7      127.35      121.44      9.67 o 
  32   4  -7        6.86       16.87      6.35 o 
  33   4  -7      439.19      432.51     19.83 o 
  34   4  -7       44.06       59.02      8.17 o 
  35   4  -7       32.23       32.77      6.77 o 
  36   4  -7      211.06      171.19     11.49 o 
  37   4  -7      248.74      240.91     13.24 o 
  38   4  -7       87.50       95.37     10.27 o 
  39   4  -7      174.95      164.30     13.01 o 
  40   4  -7       17.34       24.78      8.26 o 
  41   4  -7       62.20       50.53      9.00 o 
  42   4  -7        6.42        8.09      7.33 o 
  43   4  -7        6.37        0.91      7.18 o 
  44   4  -7       53.00       71.18      9.94 o 
   0   5  -7      381.80      329.22      9.99 o 
   1   5  -7      643.93      637.50      8.48 o 
   2   5  -7        5.48        7.75      2.74 o 
   3   5  -7      161.02      177.87      6.40 o 
   4   5  -7      635.54      552.71     10.34 o 
   5   5  -7       68.00       59.49      3.86 o 
   6   5  -7     2903.51     2801.79     24.90 o 
   7   5  -7      205.62      211.49      7.44 o 
   8   5  -7     2210.81     2196.16     25.76 o 
   9   5  -7      595.94      561.75      9.74 o 
  10   5  -7     1139.61     1061.38     13.08 o 
  11   5  -7      374.17      339.85      7.89 o 
  12   5  -7      215.52      190.73      6.14 o 
  13   5  -7       74.63       61.40      4.32 o 
  14   5  -7     1595.83     1527.15     15.88 o 
  15   5  -7       63.73       63.12      5.17 o 
  16   5  -7      193.64      175.24      6.70 o 
  17   5  -7        4.97        2.95      3.26 o 
  18   5  -7     1508.92     1407.57     21.10 o 
  19   5  -7      605.27      574.46     11.62 o 
  20   5  -7     1183.00     1171.00     15.25 o 
  21   5  -7      201.57      212.26      8.90 o 
  22   5  -7      863.66      763.76     14.63 o 
  23   5  -7      128.43      123.52      7.75 o 
  24   5  -7      237.80      235.67      8.49 o 
  25   5  -7       43.15       33.22      4.95 o 
  26   5  -7      139.55      143.34      7.18 o 
  27   5  -7      252.58      230.68      9.48 o 
  28   5  -7      190.19      167.01      9.33 o 
  29   5  -7       75.46       70.12      7.01 o 
  30   5  -7      215.59      212.08     11.31 o 
  31   5  -7       45.54       59.36      7.63 o 
  32   5  -7      329.48      364.39     14.15 o 
  33   5  -7       65.12       74.87      8.44 o 
  34   5  -7       16.58       21.80      6.94 o 
  35   5  -7       77.51       76.33     10.61 o 
  36   5  -7       29.68       24.99      7.20 o 
  37   5  -7       15.23       10.96      6.80 o 
  38   5  -7      354.73      356.43     15.16 o 
  39   5  -7       39.96       36.52      8.24 o 
  40   5  -7      130.72      137.52     11.76 o 
  41   5  -7        1.12        3.66      6.85 o 
  42   5  -7       92.30      106.20     11.44 o 
  43   5  -7       11.37        6.88      7.71 o 
   1   6  -7     1809.76     1777.65     23.59 o 
   2   6  -7      364.65      353.75     10.34 o 
   3   6  -7      737.64      690.33     15.55 o 
   4   6  -7      797.87      735.07     13.21 o 
   5   6  -7      847.64      773.10     12.16 o 
   6   6  -7      129.39      119.93      6.13 o 
   7   6  -7      495.71      434.71     11.76 o 
   8   6  -7      782.94      702.98     13.45 o 
   9   6  -7      951.90      931.74     14.53 o 
  10   6  -7      959.88      968.72     14.29 o 
  11   6  -7      656.40      611.52     11.81 o 
  12   6  -7       88.12       79.99      5.33 o 
  13   6  -7      431.79      408.19      9.25 o 
  14   6  -7     1147.16     1114.07     15.92 o 
  15   6  -7     1449.30     1367.46     16.43 o 
  16   6  -7     1038.26      960.75     13.43 o 
  17   6  -7      593.17      557.48     15.40 o 
  18   6  -7     1168.83     1110.62     14.65 o 
  19   6  -7       89.77       88.09      6.59 o 
  20   6  -7      173.71      172.64      6.93 o 
  21   6  -7     1751.16     1580.58     18.64 o 
  22   6  -7       24.70       30.00      4.83 o 
  23   6  -7      134.93      149.86      7.61 o 
  24   6  -7      102.62      104.59      7.62 o 
  25   6  -7      153.17      138.36      8.09 o 
  26   6  -7      187.36      183.72     11.29 o 
  27   6  -7      108.98      107.60      7.67 o 
  28   6  -7       47.05       58.64      6.47 o 
  29   6  -7      227.17      236.09     10.13 o 
  30   6  -7       55.92       64.50      7.00 o 
  31   6  -7       44.22       56.56     11.09 o 
  32   6  -7      202.43      221.29     12.00 o 
  33   6  -7       97.03      123.35     14.68 o 
  34   6  -7       19.71       32.60      7.26 o 
  35   6  -7      151.07      148.07     16.63 o 
  36   6  -7       44.71       55.10      8.23 o 
  37   6  -7      172.71      186.21     16.28 o 
  38   6  -7       22.72       36.17      8.01 o 
  39   6  -7      224.00      243.39     13.87 o 
  40   6  -7       12.42       13.11      7.32 o 
  41   6  -7       57.62       57.71      8.97 o 
   0   7  -7      157.56      181.95     14.25 o 
   1   7  -7      140.75      111.28      7.21 o 
   2   7  -7      300.04      287.84     10.56 o 
   3   7  -7     1404.73     1311.76     17.68 o 
   4   7  -7      587.26      511.35     10.14 o 
   5   7  -7      885.34      844.18     13.64 o 
   6   7  -7      726.53      668.51     13.43 o 
   7   7  -7      381.84      373.78      9.87 o 
   8   7  -7     1057.71     1055.35     16.76 o 
   9   7  -7      308.81      262.72     11.20 o 
  10   7  -7      218.34      198.74      7.84 o 
  11   7  -7      124.72      138.56      6.96 o 
  12   7  -7     1932.78     1871.67     21.96 o 
  13   7  -7      464.88      460.27     10.25 o 
  14   7  -7      133.51      113.66      6.36 o 
  15   7  -7      151.23      141.67      6.86 o 
  16   7  -7      421.97      421.09     10.03 o 
  17   7  -7      453.33      437.72     10.92 o 
  18   7  -7      128.41      119.12      7.02 o 
  19   7  -7      269.75      235.30      8.03 o 
  20   7  -7      138.07      130.64      6.78 o 
  21   7  -7      107.64      104.09      6.93 o 
  22   7  -7       67.44       69.91      5.85 o 
  23   7  -7      440.89      424.01     10.52 o 
  24   7  -7       65.55       66.44      8.01 o 
  25   7  -7      245.37      237.00     12.33 o 
  26   7  -7       72.92       62.25      6.83 o 
  27   7  -7      190.37      175.30      9.85 o 
  28   7  -7       75.12       78.96      7.72 o 
  29   7  -7       59.60       59.45      6.91 o 
  30   7  -7       22.67       36.70      6.37 o 
  31   7  -7       32.53       33.18     11.00 o 
  32   7  -7       72.76       87.91      9.28 o 
  33   7  -7      102.73       95.48      9.44 o 
  34   7  -7       60.14       60.75      7.80 o 
  35   7  -7      130.84      133.65      9.68 o 
  36   7  -7       90.97       92.25      9.14 o 
  37   7  -7      117.88       97.46      9.03 o 
  38   7  -7       28.45       28.55      6.91 o 
  39   7  -7        6.93        0.23      6.24 o 
  40   7  -7        8.81        9.09      6.74 o 
   1   8  -7      832.47      836.59     17.91 o 
   2   8  -7      508.90      492.92     13.06 o 
   3   8  -7      800.96      748.05     16.76 o 
   4   8  -7      242.80      259.55     10.88 o 
   5   8  -7      192.26      160.78      8.19 o 
   6   8  -7      665.47      620.49     16.14 o 
   7   8  -7      118.64      112.65      7.06 o 
   8   8  -7     1125.99     1092.08     22.83 o 
   9   8  -7      356.68      309.36      9.68 o 
  10   8  -7      199.62      192.11      8.80 o 
  11   8  -7      667.35      629.32     12.84 o 
  12   8  -7      221.14      215.57      8.14 o 
  13   8  -7       29.84       37.62      5.30 o 
  14   8  -7     1531.86     1475.46     19.58 o 
  15   8  -7      969.11      918.82     15.66 o 
  16   8  -7      348.77      353.53     10.17 o 
  17   8  -7       24.60       21.11      6.05 o 
  18   8  -7      130.83      122.51      7.47 o 
  19   8  -7      105.86       92.77      6.65 o 
  20   8  -7      180.93      159.12      7.86 o 
  21   8  -7      286.59      268.40      9.14 o 
  22   8  -7       11.68       12.43      5.26 o 
  23   8  -7      254.90      256.00     11.62 o 
  24   8  -7       49.55       49.40      6.77 o 
  25   8  -7       62.56       61.27      7.66 o 
  26   8  -7       49.19       39.65      6.67 o 
  27   8  -7      195.78      220.45     10.85 o 
  28   8  -7       17.09       16.01      7.78 o 
  29   8  -7       15.95       20.31      6.25 o 
  30   8  -7       38.76       23.57      6.54 o 
  31   8  -7       20.54       33.24      7.07 o 
  32   8  -7      150.14      144.38      9.74 o 
  33   8  -7       27.69       31.01      7.81 o 
  34   8  -7       84.20       98.57     10.31 o 
  35   8  -7       18.10       22.76     10.27 o 
  36   8  -7       68.77       79.36     11.77 o 
  37   8  -7       14.83       14.00      7.94 o 
  38   8  -7        3.47        5.73      7.78 o 
   0   9  -7      943.41      932.62     26.97 o 
   1   9  -7      470.40      480.84     15.97 o 
   2   9  -7      925.22      864.05     25.44 o 
   3   9  -7      621.22      594.29     16.21 o 
   4   9  -7      253.51      249.21     12.84 o 
   5   9  -7      510.08      439.74     12.71 o 
   6   9  -7      343.83      339.91     13.44 o 
   7   9  -7     1079.62     1007.64     21.03 o 
   8   9  -7      383.20      365.77     12.59 o 
   9   9  -7      765.84      745.51     16.77 o 
  10   9  -7      141.08      148.92      8.27 o 
  11   9  -7       40.17       44.99      6.01 o 
  12   9  -7      220.15      201.88      7.97 o 
  13   9  -7      136.65      128.40      9.05 o 
  14   9  -7      525.21      507.05     12.21 o 
  15   9  -7      123.25      133.24      7.26 o 
  16   9  -7      176.49      191.68      8.33 o 
  17   9  -7      725.09      649.05     13.74 o 
  18   9  -7      177.17      172.58      8.39 o 
  19   9  -7      317.17      289.99      9.73 o 
  20   9  -7       48.32       55.82      6.37 o 
  21   9  -7      154.50      166.36     10.26 o 
  22   9  -7       67.27       60.69      9.88 o 
  23   9  -7      245.80      236.68     10.50 o 
  24   9  -7      286.37      323.66     13.93 o 
  25   9  -7       34.88       42.23      6.90 o 
  26   9  -7       42.67       44.87      7.83 o 
  27   9  -7      121.14      116.82      9.38 o 
  28   9  -7       10.55       12.29      5.84 o 
  29   9  -7        1.42        0.51      5.24 o 
  30   9  -7       20.79       15.32      6.63 o 
  31   9  -7      198.63      204.51     11.23 o 
  32   9  -7       20.22       28.08      7.83 o 
  33   9  -7       16.04       26.71      7.63 o 
  34   9  -7       20.58       50.23     12.04 o 
  35   9  -7       42.28       41.86     11.41 o 
  36   9  -7       51.58       62.17     11.04 o 
   1  10  -7        1.45        3.77      5.48 o 
   2  10  -7       38.52       49.99      6.86 o 
   3  10  -7      247.96      230.38     10.94 o 
   4  10  -7     1192.32     1102.01     24.12 o 
   5  10  -7      136.26      118.53      9.25 o 
   6  10  -7       20.31       21.33      6.86 o 
   7  10  -7      392.80      359.75     12.78 o 
   8  10  -7      581.53      547.29     15.16 o 
   9  10  -7       59.74       63.44      8.18 o 
  10  10  -7       87.56      101.44      9.13 o 
  11  10  -7      337.19      302.64     12.51 o 
  12  10  -7       38.59       57.86      6.71 o 
  13  10  -7       11.23        5.96      5.42 o 
  14  10  -7      145.08      133.63      8.75 o 
  15  10  -7       77.44       90.57      7.53 o 
  16  10  -7      659.71      606.16     13.82 o 
  17  10  -7       72.30       83.74      7.03 o 
  18  10  -7      403.33      391.22     11.45 o 
  19  10  -7      141.70      145.68      9.45 o 
  20  10  -7      496.17      453.84     13.64 o 
  21  10  -7       45.90       53.51      7.41 o 
  22  10  -7      199.51      227.53     10.84 o 
  23  10  -7        2.10        9.64      5.54 o 
  24  10  -7       69.13       83.76      8.26 o 
  25  10  -7       59.33       57.31      6.99 o 
  26  10  -7        4.60        9.10      4.95 o 
  27  10  -7       74.68       89.90      9.33 o 
  28  10  -7       50.18       39.88      7.03 o 
  29  10  -7        0.45        1.25      6.44 o 
  30  10  -7      112.52      118.22     10.80 o 
  31  10  -7       66.82       99.40     10.40 o 
  32  10  -7      119.36      127.18     11.54 o 
  33  10  -7       53.20       66.77      9.54 o 
   0  11  -7      289.64      282.42     18.87 o 
   1  11  -7      242.05      242.84     12.12 o 
   2  11  -7      121.09      110.68     12.99 o 
   3  11  -7       25.21       27.85      6.35 o 
   4  11  -7       54.68       58.75      7.51 o 
   5  11  -7      113.66      117.78     10.75 o 
   6  11  -7      285.67      254.45     12.36 o 
   7  11  -7      177.76      182.20     11.45 o 
   8  11  -7       77.20       86.61      9.42 o 
   9  11  -7       69.56       74.04      8.90 o 
  10  11  -7       37.09       64.19      8.19 o 
  11  11  -7      102.80      109.96      9.49 o 
  12  11  -7      183.40      183.16      9.46 o 
  13  11  -7      266.49      241.43     10.91 o 
  14  11  -7       33.32       30.54      6.58 o 
  15  11  -7        2.03        0.72      5.62 o 
  16  11  -7      392.13      399.78     12.73 o 
  17  11  -7       82.92       76.51      7.88 o 
  18  11  -7        9.09       10.04      6.60 o 
  19  11  -7       57.03       71.72      8.55 o 
  20  11  -7       27.50       24.93      6.11 o 
  21  11  -7        1.87        5.49      5.58 o 
  22  11  -7       52.70       43.54      7.51 o 
  23  11  -7        3.16        3.65      5.45 o 
  24  11  -7       66.92       75.88      9.07 o 
  25  11  -7       19.88       19.79      7.18 o 
  26  11  -7       63.42       86.26      8.33 o 
  27  11  -7       33.26       37.01      8.21 o 
  28  11  -7      186.17      201.11     12.94 o 
  29  11  -7        3.87        5.26      6.41 o 
  30  11  -7        2.62        1.75      6.69 o 
   1  12  -7       29.02       32.91      7.38 o 
   2  12  -7       30.76       33.17      7.74 o 
   3  12  -7       83.29       79.24      9.35 o 
   4  12  -7        2.77        3.95      6.63 o 
   5  12  -7      125.47      142.06     10.40 o 
   6  12  -7       26.19       38.96      8.00 o 
   7  12  -7       43.26       46.76      8.33 o 
   8  12  -7      111.12      107.37      9.89 o 
   9  12  -7       75.29       88.13      8.95 o 
  10  12  -7      135.63      128.02     10.44 o 
  11  12  -7      120.28      140.35     11.00 o 
  12  12  -7       70.17       52.86      7.70 o 
  13  12  -7      109.99      122.33      9.57 o 
  14  12  -7      300.23      319.88     14.02 o 
  15  12  -7       84.78       79.51      8.29 o 
  16  12  -7      123.07      157.28     11.22 o 
  17  12  -7       61.58       65.57      9.36 o 
  18  12  -7       18.16       25.95      7.70 o 
  19  12  -7       24.03       10.49      7.36 o 
  20  12  -7        5.87        4.70      6.53 o 
  21  12  -7       52.70       77.12     11.59 o 
  22  12  -7       15.25       23.89      8.70 o 
  23  12  -7      124.71      144.83     13.23 o 
  24  12  -7       16.16       16.52      7.40 o 
  25  12  -7       35.88       30.04      8.39 o 
  26  12  -7       93.35       91.97     10.34 o 
   0  13  -7      155.01      162.17     18.95 o 
   1  13  -7      137.30      122.45     10.88 o 
   2  13  -7       88.47       94.73     10.37 o 
   3  13  -7       11.26       13.85      7.04 o 
   4  13  -7       98.88       92.25     10.31 o 
   5  13  -7       68.80       83.86      9.89 o 
   6  13  -7      336.41      323.39     15.38 o 
   7  13  -7      163.54      197.95     12.79 o 
   8  13  -7       33.99       43.53      8.94 o 
   9  13  -7        3.18        6.28      7.05 o 
  10  13  -7       43.88       55.19      9.31 o 
  11  13  -7       52.34       60.60      8.83 o 
  12  13  -7       50.85       65.30      8.45 o 
  13  13  -7       37.99       37.73      7.45 o 
  14  13  -7       18.83       24.82      7.76 o 
  15  13  -7       91.49      113.92     10.42 o 
  16  13  -7       88.89      107.06     10.72 o 
  17  13  -7      107.40      121.84     13.07 o 
  18  13  -7       32.00       41.13     11.38 o 
  19  13  -7       25.75       18.78      9.15 o 
  20  13  -7       30.78       17.76      8.68 o 
  21  13  -7        5.31        2.35      7.77 o 
   1  14  -7       29.75       27.21     11.45 o 
   2  14  -7       86.93       84.78     10.88 o 
   3  14  -7       89.30       87.68     12.88 o 
   4  14  -7       17.56       16.14      8.21 o 
   5  14  -7      101.84      120.36     11.44 o 
   6  14  -7       20.50       36.84      8.66 o 
   7  14  -7       26.53       34.40      8.08 o 
   8  14  -7       20.86       14.32      7.91 o 
   9  14  -7      146.64      180.34     12.99 o 
  10  14  -7       39.28       53.64      9.89 o 
  11  14  -7       13.11       16.35      8.55 o 
  12  14  -7       15.76       17.54      9.25 o 
  13  14  -7        0.81       12.53      9.75 o 
   0   0  -6    41863.15    45762.61    664.30 o 
   2   0  -6     6828.92     6833.97     82.02 o 
   4   0  -6     8601.69     9902.61     99.89 o 
   6   0  -6     5540.48     6242.71     74.00 o 
   8   0  -6      130.17      135.48      6.76 o 
  10   0  -6     9388.66     9510.40    107.77 o 
  12   0  -6     9879.00    10498.64    123.36 o 
  14   0  -6      843.99      882.73     35.50 o 
  16   0  -6     1531.58     1562.70     22.57 o 
  18   0  -6     4929.11     4839.60     54.35 o 
  20   0  -6     1046.64     1058.32     19.38 o 
  22   0  -6      923.08      793.61     16.56 o 
  24   0  -6      422.07      417.50     26.28 o 
  26   0  -6       57.42       63.87     12.65 o 
  28   0  -6      637.50      632.88     43.70 o 
  30   0  -6     1184.46     1186.09     39.76 o 
  32   0  -6      116.05      120.79     14.41 o 
  34   0  -6      771.83      689.43     25.78 o 
  36   0  -6       55.03       55.08     11.11 o 
  38   0  -6      350.06      365.34     31.10 o 
  40   0  -6       25.58       35.34     20.67 o 
  42   0  -6      187.63      196.81     18.02 o 
  44   0  -6      303.12      319.88     21.74 o 
  46   0  -6       52.90       48.94     12.97 o 
   1   1  -6     1892.56     2097.05     22.84 o 
   2   1  -6     2019.87     2017.60     27.73 o 
   3   1  -6     3628.86     4010.40     34.56 o 
   4   1  -6      197.73      183.81      5.56 o 
   5   1  -6     1887.13     1801.75     20.54 o 
   6   1  -6     2398.74     2579.18     25.03 o 
   7   1  -6     3751.52     3916.83     34.19 o 
   8   1  -6      177.97      187.52      6.00 o 
   9   1  -6     5617.46     5848.91     52.64 o 
  10   1  -6     3386.56     3605.85     34.65 o 
  11   1  -6     4175.05     4602.48     40.40 o 
  12   1  -6     2343.27     2448.81     26.91 o 
  13   1  -6      369.34      365.73      6.92 o 
  14   1  -6     1487.52     1584.18     16.17 o 
  15   1  -6     1142.20     1214.91     13.81 o 
  16   1  -6      425.31      445.55      7.24 o 
  17   1  -6     1215.92     1179.24     12.65 o 
  18   1  -6      612.47      601.39      9.41 o 
  19   1  -6       12.98       20.25      3.18 o 
  20   1  -6       64.39       56.16      3.99 o 
  21   1  -6     1355.17     1325.47     21.18 o 
  22   1  -6      188.28      209.35      7.67 o 
  23   1  -6      549.29      494.80     14.19 o 
  24   1  -6      177.58      170.08     10.82 o 
  25   1  -6      220.19      182.25      9.26 o 
  26   1  -6       17.11       29.74      6.12 o 
  27   1  -6      142.18      155.08      9.13 o 
  28   1  -6     1340.88     1269.76     22.49 o 
  29   1  -6      835.09      813.21     21.02 o 
  30   1  -6       27.14       46.69      9.45 o 
  31   1  -6      219.60      198.68     10.63 o 
  32   1  -6      348.88      362.47     15.47 o 
  33   1  -6      734.70      738.90     18.24 o 
  34   1  -6      449.19      481.29     19.39 o 
  35   1  -6       70.98       62.62      8.06 o 
  36   1  -6      113.09       91.45      9.35 o 
  37   1  -6       83.99       94.34      9.50 o 
  38   1  -6       62.33       60.02      8.35 o 
  39   1  -6        7.88        9.90      6.41 o 
  40   1  -6       92.55      109.31     10.15 o 
  41   1  -6       62.63       59.48     10.31 o 
  42   1  -6      146.17      118.43     10.78 o 
  43   1  -6       12.78        7.98      6.87 o 
  44   1  -6      147.13      141.72     12.20 o 
  45   1  -6      258.53      266.38     14.75 o 
  46   1  -6       23.30       30.44      8.21 o 
  47   1  -6        0.03        7.75      7.15 o 
   0   2  -6     4159.38     4616.53     58.63 o 
   1   2  -6      295.59      378.01      8.56 o 
   2   2  -6     1938.20     2149.02     20.77 o 
   3   2  -6      366.69      375.65      6.69 o 
   4   2  -6     4122.66     4631.03     35.61 o 
   5   2  -6     1766.42     1977.23     21.04 o 
   6   2  -6     3469.11     3542.97     34.54 o 
   7   2  -6      343.97      388.88      6.64 o 
   8   2  -6     2928.40     3262.39     28.22 o 
   9   2  -6      199.03      168.54      6.96 o 
  10   2  -6      246.03      280.55      7.85 o 
  11   2  -6       63.10       68.67      5.10 o 
  12   2  -6      203.90      212.42      5.77 o 
  13   2  -6      793.17      795.01     11.22 o 
  14   2  -6      161.11      142.65      4.70 o 
  15   2  -6     1105.64     1111.66     14.56 o 
  16   2  -6      623.73      558.93      9.46 o 
  17   2  -6      534.39      545.89     13.24 o 
  18   2  -6      692.83      731.69     10.28 o 
  19   2  -6      374.74      400.68      9.47 o 
  20   2  -6      120.80      135.74      5.25 o 
  21   2  -6      277.01      293.16      9.31 o 
  22   2  -6     1048.01      913.60     15.20 o 
  23   2  -6      241.84      224.09      8.15 o 
  24   2  -6      191.89      153.84      7.29 o 
  25   2  -6      204.80      204.79      8.10 o 
  26   2  -6      709.40      712.01     16.33 o 
  27   2  -6      191.01      188.08      9.48 o 
  28   2  -6      663.66      540.27     14.44 o 
  29   2  -6      337.86      295.51     11.98 o 
  30   2  -6      308.42      307.38     12.37 o 
  31   2  -6      705.42      681.53     17.15 o 
  32   2  -6      612.43      621.21     17.28 o 
  33   2  -6       45.01       32.79      6.66 o 
  34   2  -6       71.93       79.52      8.53 o 
  35   2  -6       28.92       24.51      7.09 o 
  36   2  -6      123.78      120.28     14.13 o 
  37   2  -6       98.82       94.00      9.18 o 
  38   2  -6       20.49       24.44      6.83 o 
  39   2  -6      120.95      109.48     10.52 o 
  40   2  -6       53.88       54.77      8.46 o 
  41   2  -6       45.53       39.98      8.50 o 
  42   2  -6      137.29      149.12     12.23 o 
  43   2  -6       43.46       51.86      9.06 o 
  44   2  -6      159.61      149.60     15.39 o 
  45   2  -6       13.40       21.28      7.94 o 
  46   2  -6      138.10      170.78     13.31 o 
   1   3  -6     4142.04     4444.81     29.66 o 
   2   3  -6      787.48      816.50     10.80 o 
   3   3  -6     2793.63     3199.82     26.82 o 
   4   3  -6     6713.94     7059.57     49.01 o 
   5   3  -6     2348.18     2512.07     16.79 o 
   6   3  -6      324.11      327.72      7.26 o 
   7   3  -6      766.34      837.29      9.34 o 
   8   3  -6      956.72      873.56     10.49 o 
   9   3  -6       29.37       35.69      4.05 o 
  10   3  -6      157.76      144.45      4.41 o 
  11   3  -6       77.68       70.51      4.11 o 
  12   3  -6     1388.99     1339.09     14.14 o 
  13   3  -6      791.23      810.41     10.06 o 
  14   3  -6      462.58      430.56      8.93 o 
  15   3  -6      864.48      891.21     11.85 o 
  16   3  -6     2093.92     2160.68     23.26 o 
  17   3  -6      492.17      464.22     10.08 o 
  18   3  -6      165.96      177.29      6.46 o 
  19   3  -6     1090.96     1143.29     15.57 o 
  20   3  -6     1465.85     1352.98     17.85 o 
  21   3  -6      194.70      206.12      7.45 o 
  22   3  -6      736.53      660.32     12.19 o 
  23   3  -6       57.85       57.69      5.26 o 
  24   3  -6      187.91      169.82      7.58 o 
  25   3  -6      210.30      199.19      8.76 o 
  26   3  -6      608.18      627.28     13.02 o 
  27   3  -6      145.46      139.21      8.24 o 
  28   3  -6      313.92      301.45     11.45 o 
  29   3  -6      113.23      112.93      8.35 o 
  30   3  -6      443.12      439.75     14.41 o 
  31   3  -6       76.34       87.24      8.35 o 
  32   3  -6      376.56      364.72     13.40 o 
  33   3  -6      261.07      271.99     11.89 o 
  34   3  -6      702.87      641.15     17.77 o 
  35   3  -6       96.50       86.70      9.11 o 
  36   3  -6      249.51      230.07     12.51 o 
  37   3  -6      153.08      151.06     10.53 o 
  38   3  -6      252.25      258.89     13.01 o 
  39   3  -6       25.40       11.16      7.00 o 
  40   3  -6       85.96      100.69     10.24 o 
  41   3  -6      229.98      243.96     13.90 o 
  42   3  -6       35.30       38.73      8.55 o 
  43   3  -6       18.03       26.33      8.02 o 
  44   3  -6      139.39      157.03     12.87 o 
  45   3  -6      107.73      123.25     12.06 o 
  46   3  -6       33.46       37.07      8.92 o 
   0   4  -6     1817.87     1867.97     17.80 o 
   1   4  -6      523.95      561.81      7.85 o 
   2   4  -6      844.78      874.32     10.91 o 
   3   4  -6     2683.01     2771.33     20.78 o 
   4   4  -6      490.10      576.40     10.13 o 
   5   4  -6     3572.61     3903.19     31.09 o 
   6   4  -6     2434.65     2521.92     21.71 o 
   7   4  -6     2178.90     2155.15     16.62 o 
   8   4  -6       21.50       18.79      2.97 o 
   9   4  -6      598.79      496.76      6.73 o 
  10   4  -6      431.14      422.16      6.42 o 
  11   4  -6      473.54      466.26      9.44 o 
  12   4  -6     1076.12     1176.52     15.03 o 
  13   4  -6      825.32      805.07     13.02 o 
  14   4  -6     1061.31     1060.01     14.04 o 
  15   4  -6      895.55      771.87     11.96 o 
  16   4  -6      514.82      523.58      9.68 o 
  17   4  -6      771.44      778.92     13.28 o 
  18   4  -6      307.77      305.83      8.92 o 
  19   4  -6     2575.01     2388.15     33.89 o 
  20   4  -6      323.64      295.85      8.25 o 
  21   4  -6      405.38      404.14     10.34 o 
  22   4  -6      999.49      941.07     14.23 o 
  23   4  -6      414.88      388.26     13.48 o 
  24   4  -6      322.18      305.06      9.53 o 
  25   4  -6     1986.91     1736.00     23.21 o 
  26   4  -6      211.08      215.95      9.16 o 
  27   4  -6      197.81      212.71      9.57 o 
  28   4  -6        9.79       18.56      6.88 o 
  29   4  -6      112.82      104.78      8.71 o 
  30   4  -6      131.14      121.34      9.97 o 
  31   4  -6      345.51      332.13     13.25 o 
  32   4  -6      101.35       95.21      9.15 o 
  33   4  -6       43.26       47.21      7.60 o 
  34   4  -6      517.05      511.24     28.66 o 
  35   4  -6      405.55      418.86     15.05 o 
  36   4  -6       83.07       87.57      9.70 o 
  37   4  -6      148.32      151.80     11.04 o 
  38   4  -6       36.70       41.05      7.99 o 
  39   4  -6        1.15        6.44      6.51 o 
  40   4  -6       11.32        3.79      6.64 o 
  41   4  -6      109.16      119.11     10.90 o 
  42   4  -6      118.82      115.67     11.26 o 
  43   4  -6      291.92      288.22     15.06 o 
  44   4  -6      108.35      111.31     11.15 o 
  45   4  -6       65.15       67.95     10.00 o 
   1   5  -6     1404.52     1358.97     14.37 o 
   2   5  -6       87.97       67.58      2.79 o 
   3   5  -6       40.85       40.04      2.58 o 
   4   5  -6     1393.50     1373.90     12.69 o 
   5   5  -6      528.31      552.54      9.89 o 
   6   5  -6      423.79      420.34      7.93 o 
   7   5  -6      319.67      332.94      7.84 o 
   8   5  -6     4474.48     4341.98     32.07 o 
   9   5  -6      574.26      517.23      8.13 o 
  10   5  -6      262.13      254.86      6.15 o 
  11   5  -6      852.81      887.30     12.31 o 
  12   5  -6      240.98      204.23      6.64 o 
  13   5  -6      329.01      302.10      6.89 o 
  14   5  -6      231.65      224.31      6.02 o 
  15   5  -6      110.94      122.33      5.83 o 
  16   5  -6      659.52      637.99     17.67 o 
  17   5  -6      261.42      242.04      7.52 o 
  18   5  -6      709.74      666.62     11.93 o 
  19   5  -6      289.55      298.67      8.65 o 
  20   5  -6      112.44      110.48      5.83 o 
  21   5  -6      945.38      914.81     14.07 o 
  22   5  -6        6.87       11.18      4.28 o 
  23   5  -6      498.74      459.73      9.50 o 
  24   5  -6      313.74      293.11      9.51 o 
  25   5  -6       34.61       38.02      5.06 o 
  26   5  -6     2415.17     2116.53     26.90 o 
  27   5  -6       44.70       50.28      6.10 o 
  28   5  -6      423.10      461.59     12.36 o 
  29   5  -6       28.95       32.98      5.42 o 
  30   5  -6      195.49      189.98      8.78 o 
  31   5  -6       86.07       72.78      9.70 o 
  32   5  -6      410.30      393.07     14.63 o 
  33   5  -6      437.04      410.81     18.54 o 
  34   5  -6      318.62      327.63     13.53 o 
  35   5  -6       51.32       54.75      7.90 o 
  36   5  -6      153.73      163.39     11.16 o 
  37   5  -6        6.81        0.52      5.54 o 
  38   5  -6       25.05       31.29      7.49 o 
  39   5  -6       56.34       43.70      8.01 o 
  40   5  -6       50.71       59.58      8.74 o 
  41   5  -6        7.18       13.66      7.30 o 
  42   5  -6      290.36      299.94     15.16 o 
  43   5  -6       43.45       46.69      9.00 o 
  44   5  -6       93.21      107.05     14.57 o 
   0   6  -6      188.80      187.82     12.81 o 
   1   6  -6      516.97      509.30      8.10 o 
   2   6  -6      499.67      540.04      9.53 o 
   3   6  -6      723.39      608.68     12.49 o 
   4   6  -6       19.33       16.51      3.45 o 
   5   6  -6     1348.97     1234.56     15.89 o 
   6   6  -6     2316.04     2243.69     22.55 o 
   7   6  -6     1779.36     1674.19     22.47 o 
   8   6  -6       14.91        8.19      4.02 o 
   9   6  -6      393.55      415.13      9.01 o 
  10   6  -6      550.01      530.39      8.63 o 
  11   6  -6      168.40      166.64      6.33 o 
  12   6  -6       46.31       46.14      3.94 o 
  13   6  -6       26.20       38.40      3.73 o 
  14   6  -6      822.54      767.16     11.47 o 
  15   6  -6      186.42      161.38      7.48 o 
  16   6  -6      524.56      483.58      8.86 o 
  17   6  -6      129.93      146.91      6.27 o 
  18   6  -6      317.37      307.50      8.01 o 
  19   6  -6      128.45      141.71      6.23 o 
  20   6  -6       33.00       30.65      4.18 o 
  21   6  -6      219.29      195.00      9.51 o 
  22   6  -6      462.66      431.44      9.25 o 
  23   6  -6      173.22      148.96      6.20 o 
  24   6  -6       25.14       24.24      4.64 o 
  25   6  -6       84.48       82.61      6.29 o 
  26   6  -6      355.96      320.50      9.72 o 
  27   6  -6      383.69      367.49     11.21 o 
  28   6  -6       46.38       50.35      6.53 o 
  29   6  -6       87.03       81.30      7.94 o 
  30   6  -6      224.38      189.21      9.58 o 
  31   6  -6      576.77      565.34     14.47 o 
  32   6  -6       24.31       34.91      6.59 o 
  33   6  -6       14.51       21.48      6.52 o 
  34   6  -6       13.20       13.89      6.02 o 
  35   6  -6      424.50      413.57     15.08 o 
  36   6  -6       88.08      100.82      9.52 o 
  37   6  -6       37.23       42.31      7.84 o 
  38   6  -6        1.41        2.55      6.05 o 
  39   6  -6      119.01      137.59     11.08 o 
  40   6  -6       66.84       79.80     16.54 o 
  41   6  -6        8.53       12.61      7.81 o 
  42   6  -6       28.96       19.16      9.17 o 
  43   6  -6       75.14       80.80     13.77 o 
   1   7  -6      259.97      237.31     12.28 o 
   2   7  -6      281.74      284.57     10.31 o 
   3   7  -6      113.65      100.00      5.97 o 
   4   7  -6     1188.12     1048.49     14.78 o 
   5   7  -6      445.97      374.40     10.15 o 
   6   7  -6      533.94      487.03      9.19 o 
   7   7  -6      192.72      200.29      7.58 o 
   8   7  -6      350.04      328.21      8.02 o 
   9   7  -6        7.19       10.57      4.06 o 
  10   7  -6      107.07      106.37      6.60 o 
  11   7  -6      217.36      213.71      7.87 o 
  12   7  -6      877.46      866.29     13.49 o 
  13   7  -6     1117.55     1023.90     18.89 o 
  14   7  -6      706.57      673.69     15.21 o 
  15   7  -6       56.66       73.26      5.77 o 
  16   7  -6     1058.58     1037.69     15.35 o 
  17   7  -6      915.29      904.30     17.96 o 
  18   7  -6       24.06       41.54      5.19 o 
  19   7  -6      620.08      581.62     13.51 o 
  20   7  -6     1116.81     1067.85     15.58 o 
  21   7  -6      125.56      118.41      6.50 o 
  22   7  -6       98.89      100.54      5.82 o 
  23   7  -6       16.99       15.51      4.48 o 
  24   7  -6       50.95       51.61      5.34 o 
  25   7  -6      173.53      165.07      7.18 o 
  26   7  -6      161.88      170.12      7.57 o 
  27   7  -6       56.59       59.56      5.63 o 
  28   7  -6      147.83      146.56      7.89 o 
  29   7  -6      322.12      302.03     10.14 o 
  30   7  -6      118.89      137.65     10.78 o 
  31   7  -6       12.73       11.21      4.98 o 
  32   7  -6      308.55      314.38     10.98 o 
  33   7  -6       75.36       82.14      8.26 o 
  34   7  -6      198.66      197.05     10.46 o 
  35   7  -6       11.78       10.74      5.58 o 
  36   7  -6       11.64       17.13      6.27 o 
  37   7  -6       20.70       26.34      7.40 o 
  38   7  -6        9.78        5.66      6.47 o 
  39   7  -6       16.34       18.48      7.22 o 
  40   7  -6       43.96       51.34      9.34 o 
  41   7  -6       20.13       22.63      9.26 o 
   0   8  -6      805.96      670.84     28.13 o 
   1   8  -6      225.73      222.44     10.15 o 
   2   8  -6      709.84      712.84     15.84 o 
   3   8  -6       48.85       52.28      7.19 o 
   4   8  -6     1154.34     1148.93     17.79 o 
   5   8  -6      420.81      397.74     10.11 o 
   6   8  -6      755.38      722.82     13.70 o 
   7   8  -6      358.10      354.03     10.99 o 
   8   8  -6      120.22      117.07      7.20 o 
   9   8  -6      423.09      410.79     11.02 o 
  10   8  -6      470.99      483.27     11.94 o 
  11   8  -6      248.84      264.50      9.80 o 
  12   8  -6      450.49      424.75      9.89 o 
  13   8  -6      311.17      282.23      9.09 o 
  14   8  -6        6.56        7.31      4.38 o 
  15   8  -6      207.71      197.53      8.23 o 
  16   8  -6      138.40      132.65      6.95 o 
  17   8  -6       57.48       50.45      5.35 o 
  18   8  -6      760.73      753.06     13.58 o 
  19   8  -6      633.78      617.40     13.49 o 
  20   8  -6       88.41       77.49      6.00 o 
  21   8  -6       25.38       31.09      5.23 o 
  22   8  -6      324.15      349.64     11.14 o 
  23   8  -6      133.89      139.93      8.28 o 
  24   8  -6       53.62       66.85      6.96 o 
  25   8  -6      312.96      308.89     10.06 o 
  26   8  -6      112.11      109.45      7.19 o 
  27   8  -6       65.98       73.66      6.58 o 
  28   8  -6      280.73      248.93      9.65 o 
  29   8  -6      129.35      151.28      8.31 o 
  30   8  -6      263.19      269.00     11.62 o 
  31   8  -6      217.84      220.17     13.30 o 
  32   8  -6      122.10      158.52      9.65 o 
  33   8  -6       21.16       32.03      6.64 o 
  34   8  -6       40.40       42.56      9.83 o 
  35   8  -6       10.40        5.56      7.33 o 
  36   8  -6       37.35       27.90      8.94 o 
  37   8  -6       44.77       57.59     10.59 o 
  38   8  -6       53.70       45.15      9.98 o 
  39   8  -6       33.94       27.03      8.97 o 
   1   9  -6      148.34      135.97      7.85 o 
   2   9  -6      119.10      124.94      9.38 o 
   3   9  -6      258.75      229.76     10.77 o 
   4   9  -6      260.28      260.71     10.45 o 
   5   9  -6     1490.51     1412.60     27.13 o 
   6   9  -6      419.08      377.02     12.85 o 
   7   9  -6     1492.44     1418.25     21.04 o 
   8   9  -6      496.27      449.71     13.17 o 
   9   9  -6      173.52      172.62      7.74 o 
  10   9  -6      362.37      355.00     11.10 o 
  11   9  -6      180.99      157.73      8.19 o 
  12   9  -6      640.05      630.17     12.57 o 
  13   9  -6      204.58      224.12     10.81 o 
  14   9  -6      436.78      452.26     11.78 o 
  15   9  -6      182.78      184.85      8.42 o 
  16   9  -6      174.76      162.08      8.12 o 
  17   9  -6      954.67      901.57     16.48 o 
  18   9  -6      251.71      248.72      9.12 o 
  19   9  -6      103.88       94.32      6.69 o 
  20   9  -6       87.42       87.82      7.44 o 
  21   9  -6      115.82      123.32      8.47 o 
  22   9  -6       58.47       60.98      6.55 o 
  23   9  -6      183.53      187.96      9.57 o 
  24   9  -6      386.35      393.06     12.66 o 
  25   9  -6       57.55       63.94      6.74 o 
  26   9  -6      119.80      120.53      7.61 o 
  27   9  -6       16.32       23.13      5.69 o 
  28   9  -6       23.76       33.08      5.87 o 
  29   9  -6      240.98      273.01     10.55 o 
  30   9  -6       16.86       24.77      7.08 o 
  31   9  -6       54.30       38.08      7.84 o 
  32   9  -6        9.86       14.76      6.69 o 
  33   9  -6      201.90      248.04     13.36 o 
  34   9  -6       16.01       18.17      7.42 o 
  35   9  -6       43.70       58.27     10.74 o 
  36   9  -6       17.00       14.71      8.33 o 
  37   9  -6      115.25      113.82     17.35 o 
   0  10  -6       54.42       55.06     12.57 o 
   1  10  -6       27.14       25.96      6.93 o 
   2  10  -6      757.75      740.37     24.19 o 
   3  10  -6      731.52      666.45     16.41 o 
   4  10  -6       24.17       30.25      7.42 o 
   5  10  -6       19.21       20.94      6.76 o 
   6  10  -6      538.32      505.71     15.87 o 
   7  10  -6      243.74      211.40     10.93 o 
   8  10  -6        8.01        8.48      5.80 o 
   9  10  -6       60.33       58.43      7.74 o 
  10  10  -6      399.76      355.20     13.26 o 
  11  10  -6        3.73        6.74      4.96 o 
  12  10  -6      257.57      248.76     10.04 o 
  13  10  -6      218.05      225.76      8.60 o 
  14  10  -6       94.45       95.02      7.06 o 
  15  10  -6       97.98      100.67      7.25 o 
  16  10  -6      132.12      112.92      7.17 o 
  17  10  -6      445.97      419.39     11.03 o 
  18  10  -6      505.51      534.56     14.05 o 
  19  10  -6      164.84      174.80      9.41 o 
  20  10  -6       79.78       81.56      8.01 o 
  21  10  -6       34.85       35.08      6.56 o 
  22  10  -6       11.07       14.91      5.63 o 
  23  10  -6       30.78       35.38      6.80 o 
  24  10  -6        4.13        8.67      5.32 o 
  25  10  -6      104.25      107.10      7.84 o 
  26  10  -6       76.61       55.31      7.16 o 
  27  10  -6       17.43       15.70      6.17 o 
  28  10  -6       36.17       59.57      7.68 o 
  29  10  -6      129.39      137.85      9.61 o 
  30  10  -6       81.76       99.60      9.11 o 
  31  10  -6        7.17        6.86      6.40 o 
  32  10  -6        6.59       25.96      7.75 o 
  33  10  -6        9.96       12.89      9.97 o 
  34  10  -6       91.28       92.14     10.32 o 
  35  10  -6       46.13       56.15      9.03 o 
   1  11  -6      218.40      204.94     10.61 o 
   2  11  -6      283.66      277.35     12.44 o 
   3  11  -6      192.45      220.76     11.62 o 
   4  11  -6      273.73      267.98     12.46 o 
   5  11  -6      103.49      112.74      9.87 o 
   6  11  -6       28.80       42.94      8.08 o 
   7  11  -6        2.76        5.15      6.35 o 
   8  11  -6      214.17      212.21     11.30 o 
   9  11  -6      356.32      342.31     20.48 o 
  10  11  -6       38.87       26.83      7.23 o 
  11  11  -6       49.52       47.72      8.14 o 
  12  11  -6      219.78      235.08     15.43 o 
  13  11  -6       27.77       34.61      6.65 o 
  14  11  -6       61.57       67.14      8.10 o 
  15  11  -6      125.98      137.92      9.44 o 
  16  11  -6      110.61      112.99      7.73 o 
  17  11  -6       22.30       33.36      6.38 o 
  18  11  -6       88.61      101.32      8.59 o 
  19  11  -6      115.18      129.73      9.05 o 
  20  11  -6      105.51      104.79      8.66 o 
  21  11  -6       93.11       97.48      8.37 o 
  22  11  -6      165.73      192.27     11.27 o 
  23  11  -6       79.80       90.53      9.61 o 
  24  11  -6       74.44       71.09      8.93 o 
  25  11  -6       12.86       11.66      6.21 o 
  26  11  -6       47.60       56.62      8.79 o 
  27  11  -6       37.59       49.51      8.67 o 
  28  11  -6       70.39       87.13     10.06 o 
  29  11  -6       62.51       76.65      9.70 o 
  30  11  -6       16.39       15.46      7.46 o 
  31  11  -6        5.31        5.05      6.41 o 
  32  11  -6       14.06        5.72      7.56 o 
   0  12  -6       52.27       63.11     11.01 o 
   1  12  -6      262.50      265.21     12.79 o 
   2  12  -6       27.88       29.62      7.52 o 
   3  12  -6       89.35       87.29      8.87 o 
   4  12  -6       42.51       36.14      7.95 o 
   5  12  -6       29.60       35.36      9.89 o 
   6  12  -6      199.54      203.55     12.63 o 
   7  12  -6       83.98       90.67      9.63 o 
   8  12  -6       54.83       60.66     10.89 o 
   9  12  -6      113.94      108.94     10.56 o 
  10  12  -6       33.45       40.50      8.07 o 
  11  12  -6       37.00       28.96      7.40 o 
  12  12  -6       48.77       63.19      9.13 o 
  13  12  -6       97.30      111.12      8.91 o 
  14  12  -6      165.89      170.82      9.83 o 
  15  12  -6       16.01       22.43      7.28 o 
  16  12  -6      160.30      189.66     13.68 o 
  17  12  -6       25.07       15.49      7.27 o 
  18  12  -6       45.11       52.87      9.54 o 
  19  12  -6       28.38       22.27      9.31 o 
  20  12  -6       42.63       47.19      9.93 o 
  21  12  -6       48.66       77.76      9.29 o 
  22  12  -6      283.22      285.50     14.29 o 
  23  12  -6       65.08       83.86     14.00 o 
  24  12  -6       52.94       68.22      9.00 o 
  25  12  -6       47.61       36.58      8.05 o 
  26  12  -6       44.72       66.53      9.77 o 
  27  12  -6       29.60       43.73      8.89 o 
  28  12  -6       91.55      103.09     10.41 o 
   1  13  -6        8.80        2.05      6.42 o 
   2  13  -6       90.35       79.11      9.37 o 
   3  13  -6       13.26       11.39      6.86 o 
   4  13  -6      206.65      168.80     11.27 o 
   5  13  -6        3.25        1.54      6.68 o 
   6  13  -6       20.16       23.11      7.72 o 
   7  13  -6      116.90      117.33     10.00 o 
   8  13  -6      124.68      147.52     11.30 o 
   9  13  -6       56.67       61.33      9.39 o 
  10  13  -6       13.33       11.61      7.14 o 
  11  13  -6       17.16       18.77      7.65 o 
  12  13  -6       54.15       62.99      9.33 o 
  13  13  -6        0.77        1.33      7.12 o 
  14  13  -6       74.44       71.51     11.61 o 
  15  13  -6      241.56      248.46     19.41 o 
  16  13  -6       96.34      126.81     13.13 o 
  17  13  -6       64.54       58.41     10.38 o 
  18  13  -6        7.57       10.40      8.39 o 
  19  13  -6       12.24       23.43     10.08 o 
  20  13  -6      104.89      105.05     12.65 o 
  21  13  -6       28.27       48.67     12.22 o 
  22  13  -6       19.93       22.63      9.51 o 
  23  13  -6       33.55       28.60      9.04 o 
   0  14  -6       70.41       62.97     12.94 o 
   1  14  -6       16.13       18.84     10.07 o 
   2  14  -6       43.01       34.68      8.57 o 
   3  14  -6       28.41       24.19      8.19 o 
   4  14  -6        9.75       16.18      7.64 o 
   5  14  -6       20.97       28.63      8.15 o 
   6  14  -6      202.87      235.10     13.69 o 
   7  14  -6       64.63       90.21     10.67 o 
   8  14  -6      115.59      129.18     11.97 o 
   9  14  -6      140.81      143.88     12.37 o 
  10  14  -6        4.63        6.08      7.91 o 
  11  14  -6        4.34       10.55      9.12 o 
  12  14  -6      178.55      192.16     15.12 o 
  13  14  -6        5.06        8.47      9.08 o 
  14  14  -6      111.33      119.14     13.98 o 
  15  14  -6        8.62       16.00     11.33 o 
  16  14  -6       41.41       51.18      9.68 o 
  17  14  -6        6.82        5.57      7.94 o 
   1  15  -6       34.91       22.80     10.21 o 
   2  15  -6       28.18       56.09      9.28 o 
   3  15  -6      161.19      192.39     13.04 o 
   2   0  -5    20760.37    22577.38    333.03 o 
   4   0  -5    10893.50    11016.62    118.94 o 
   6   0  -5     8473.42     9229.59    110.50 o 
   8   0  -5     4950.27     5543.16     62.08 o 
  10   0  -5       14.70       19.82      1.66 o 
  12   0  -5     3571.23     3584.13     39.86 o 
  14   0  -5     9237.47     9955.56     77.23 o 
  16   0  -5     2107.66     2446.52     24.98 o 
  18   0  -5      356.77      369.10      7.78 o 
  20   0  -5     3574.95     3730.03     34.82 o 
  22   0  -5      430.86      531.24     17.88 o 
  24   0  -5      781.27      707.34     22.04 o 
  26   0  -5      534.53      524.27     18.81 o 
  28   0  -5      384.50      370.00     17.46 o 
  30   0  -5      267.71      243.91     14.65 o 
  32   0  -5      259.42      287.17     17.06 o 
  34   0  -5      570.89      589.40     23.59 o 
  36   0  -5      111.53      128.79     13.99 o 
  38   0  -5       90.97       70.06     12.09 o 
  40   0  -5      344.26      326.45     33.41 o 
  42   0  -5       61.95       69.77     12.31 o 
  44   0  -5        0.90        5.29      8.52 o 
  46   0  -5       58.80       49.11     13.33 o 
  48   0  -5      123.01      141.68     22.75 o 
   0   1  -5     4614.68     5561.02    103.90 o 
   1   1  -5     2050.64     2172.67     25.56 o 
   2   1  -5     1398.12     1581.68     15.48 o 
   3   1  -5     4265.12     4575.25     38.98 o 
   4   1  -5      623.31      698.85     11.87 o 
   5   1  -5       84.81       71.07      3.38 o 
   6   1  -5     6544.46     7364.62     64.41 o 
   7   1  -5      213.10      215.19      5.64 o 
   8   1  -5      966.15     1141.05     11.33 o 
   9   1  -5      227.29      228.87      6.12 o 
  10   1  -5     3064.93     3363.63     27.91 o 
  11   1  -5      462.95      487.33      7.62 o 
  12   1  -5      494.36      529.16      8.83 o 
  13   1  -5     2489.15     2457.38     20.79 o 
  14   1  -5      269.42      318.66      6.68 o 
  15   1  -5     1425.45     1532.97     15.93 o 
  16   1  -5     1772.26     1728.28     12.26 o 
  17   1  -5      201.83      207.42      5.06 o 
  18   1  -5     1690.34     1779.86     15.21 o 
  19   1  -5      862.91      806.36      9.22 o 
  20   1  -5      434.72      483.49      8.08 o 
  21   1  -5      137.32      145.94      5.26 o 
  22   1  -5      489.73      441.67      8.31 o 
  23   1  -5      607.80      687.98     10.20 o 
  24   1  -5      326.54      354.30      8.50 o 
  25   1  -5      709.04      674.80     15.54 o 
  26   1  -5       41.60       30.54      5.13 o 
  27   1  -5      134.84      137.30      8.33 o 
  28   1  -5      755.09      740.77     17.16 o 
  29   1  -5      912.04      892.49     18.44 o 
  30   1  -5       78.13       76.43      7.63 o 
  31   1  -5      262.80      271.36     16.29 o 
  32   1  -5       78.18       81.34      7.41 o 
  33   1  -5        4.16        5.54      5.60 o 
  34   1  -5      111.93       95.59      8.91 o 
  35   1  -5       11.16       14.98      6.79 o 
  36   1  -5       70.63       67.49      7.87 o 
  37   1  -5      308.69      297.98     19.76 o 
  38   1  -5      347.69      335.71     14.01 o 
  39   1  -5       20.57       21.98      8.23 o 
  40   1  -5       15.77       24.78      7.26 o 
  41   1  -5      254.87      259.50     13.74 o 
  42   1  -5       95.94      111.61     10.36 o 
  43   1  -5       28.67       27.14      7.58 o 
  44   1  -5       11.15        1.35      6.08 o 
  45   1  -5        3.95        0.98      6.09 o 
  46   1  -5       41.65       62.95     14.89 o 
  47   1  -5       24.85       31.50      8.61 o 
  48   1  -5       27.52       35.53      8.59 o 
   1   2  -5     1489.71     1635.55     14.54 o 
   2   2  -5      917.82      974.54     10.00 o 
   3   2  -5     1126.40     1255.70     15.31 o 
   4   2  -5      175.18      210.91      5.63 o 
   5   2  -5     1455.17     1707.60     12.22 o 
   6   2  -5     4781.62     5107.37     38.73 o 
   7   2  -5     4015.78     4648.87     40.10 o 
   8   2  -5     4160.31     4392.04     30.12 o 
   9   2  -5     2106.80     2555.87     27.90 o 
  10   2  -5      876.02      927.75     11.11 o 
  11   2  -5      361.13      325.54      8.13 o 
  12   2  -5     2771.20     3086.02     29.08 o 
  13   2  -5      336.17      380.86      8.09 o 
  14   2  -5       52.56       37.33      3.78 o 
  15   2  -5      242.68      223.57     10.37 o 
  16   2  -5      286.12      264.77      5.90 o 
  17   2  -5     1195.69     1232.60     12.88 o 
  18   2  -5       67.30       60.04      3.10 o 
  19   2  -5      929.91      954.28      9.99 o 
  20   2  -5       80.79      110.49      5.11 o 
  21   2  -5      219.53      227.00      7.47 o 
  22   2  -5      503.92      450.40      9.36 o 
  23   2  -5      228.74      263.02      7.71 o 
  24   2  -5      500.78      486.54      9.41 o 
  25   2  -5      209.63      191.99      6.89 o 
  26   2  -5        8.41       11.17      4.04 o 
  27   2  -5     2579.61     2356.93     31.99 o 
  28   2  -5      231.42      244.53     10.66 o 
  29   2  -5      619.48      592.80     14.96 o 
  30   2  -5       92.92       79.62      7.79 o 
  31   2  -5       35.02       46.74      6.88 o 
  32   2  -5      356.43      377.79     15.57 o 
  33   2  -5      140.31      139.95     10.01 o 
  34   2  -5       92.36       72.75      8.44 o 
  35   2  -5       84.28       71.99      8.41 o 
  36   2  -5       33.20       41.24      7.20 o 
  37   2  -5        2.99        6.97      5.91 o 
  38   2  -5      322.84      316.47     13.92 o 
  39   2  -5      242.37      234.79     14.50 o 
  40   2  -5      298.13      297.23     13.50 o 
  41   2  -5       64.74       72.59      9.02 o 
  42   2  -5        4.45       18.90      7.20 o 
  43   2  -5       10.02        4.75      6.76 o 
  44   2  -5        8.42        7.90      7.33 o 
  45   2  -5       76.10       80.34     11.30 o 
  46   2  -5       57.48       50.76      9.21 o 
  47   2  -5       97.71      125.97     11.93 o 
   0   3  -5     1454.36     1349.59     20.01 o 
   1   3  -5       97.84      134.91      4.88 o 
   2   3  -5     1119.77     1252.73     12.49 o 
   3   3  -5      690.31      696.26     12.10 o 
   4   3  -5     4395.31     4646.41     34.76 o 
   5   3  -5     2466.42     2756.03     19.35 o 
   6   3  -5     1485.13     1520.68     11.68 o 
   7   3  -5     1644.77     1800.13     18.99 o 
   8   3  -5     2336.35     2619.27     17.85 o 
   9   3  -5      373.68      358.12      7.82 o 
  10   3  -5      623.86      709.77      9.48 o 
  11   3  -5     2007.25     2367.88     16.69 o 
  12   3  -5      488.38      458.71      7.17 o 
  13   3  -5      130.26      142.58      5.80 o 
  14   3  -5       11.22        8.27      2.50 o 
  15   3  -5       71.11       71.21      4.30 o 
  16   3  -5     1051.99      936.88     13.15 o 
  17   3  -5      472.70      432.21      9.72 o 
  18   3  -5       77.27       69.44      4.52 o 
  19   3  -5      183.87      201.52      7.65 o 
  20   3  -5      188.48      186.54      6.90 o 
  21   3  -5      406.86      385.51      7.98 o 
  22   3  -5      428.80      435.56      8.83 o 
  23   3  -5      428.42      432.35      9.13 o 
  24   3  -5      150.57      135.70      6.07 o 
  25   3  -5      163.54      158.25      6.71 o 
  26   3  -5      431.28      392.72      9.29 o 
  27   3  -5      125.32      138.66      6.77 o 
  28   3  -5      543.31      451.98     13.37 o 
  29   3  -5       53.82       62.07      7.27 o 
  30   3  -5      387.79      389.28     13.28 o 
  31   3  -5      197.75      201.83     10.87 o 
  32   3  -5       78.36       78.04      8.02 o 
  33   3  -5      150.60      159.14     10.22 o 
  34   3  -5       99.74       91.84      8.82 o 
  35   3  -5      169.10      166.83     11.03 o 
  36   3  -5      363.06      359.96     14.13 o 
  37   3  -5      140.16      132.58     10.46 o 
  38   3  -5      182.31      158.91     11.21 o 
  39   3  -5       74.20       84.35      9.53 o 
  40   3  -5      211.34      216.91     12.60 o 
  41   3  -5       32.31       31.67      7.59 o 
  42   3  -5       91.76       88.86     10.13 o 
  43   3  -5       93.30      112.70     10.76 o 
  44   3  -5      141.21      136.97     11.58 o 
  45   3  -5        9.82        2.70      6.81 o 
  46   3  -5       88.72      101.74     11.07 o 
  47   3  -5       28.80       14.36      8.03 o 
   1   4  -5      283.64      302.43      5.35 o 
   2   4  -5     1416.84     1453.31     16.66 o 
   3   4  -5     2153.86     2201.84     15.62 o 
   4   4  -5     1902.87     2158.26     17.30 o 
   5   4  -5     2888.58     2918.57     22.07 o 
   6   4  -5       88.25       91.59      4.27 o 
   7   4  -5      484.32      607.72      8.14 o 
   8   4  -5     1667.56     1762.40     11.96 o 
   9   4  -5      856.66      895.78     10.77 o 
  10   4  -5     1263.95     1371.20     12.16 o 
  11   4  -5      469.61      434.50      7.54 o 
  12   4  -5     2140.05     2180.13     24.21 o 
  13   4  -5     1783.11     1755.69     17.61 o 
  14   4  -5       82.41       87.22      4.79 o 
  15   4  -5     1703.04     1445.35     15.23 o 
  16   4  -5      951.06      956.15     12.02 o 
  17   4  -5      373.24      338.28      8.06 o 
  18   4  -5      336.30      377.34      9.23 o 
  19   4  -5      921.68      987.26     14.55 o 
  20   4  -5      351.77      352.78      9.00 o 
  21   4  -5      291.44      323.85      8.76 o 
  22   4  -5      848.17      830.67     13.55 o 
  23   4  -5     2220.13     2086.59     22.16 o 
  24   4  -5      408.90      377.59      9.96 o 
  25   4  -5      210.51      185.67      7.37 o 
  26   4  -5      449.76      445.56     10.69 o 
  27   4  -5      376.57      307.33      9.10 o 
  28   4  -5      285.86      249.01      8.30 o 
  29   4  -5      505.11      503.65     16.39 o 
  30   4  -5      336.86      329.16     12.09 o 
  31   4  -5      188.98      148.82     10.09 o 
  32   4  -5       70.78       55.99      7.23 o 
  33   4  -5      465.74      434.99     14.22 o 
  34   4  -5      267.86      263.64     13.39 o 
  35   4  -5      346.70      335.18     20.96 o 
  36   4  -5       70.09       80.84     10.64 o 
  37   4  -5       15.00       20.68      6.86 o 
  38   4  -5      117.92      118.51     13.30 o 
  39   4  -5      388.67      380.05     14.98 o 
  40   4  -5       93.98       72.19      9.59 o 
  41   4  -5      129.99      112.73     12.83 o 
  42   4  -5       40.39       33.39      8.00 o 
  43   4  -5       15.34       13.42      7.17 o 
  44   4  -5       33.59       36.39      8.53 o 
  45   4  -5       27.04       30.84      9.98 o 
  46   4  -5       35.40       30.96     10.61 o 
   0   5  -5     3666.78     3497.07     31.38 o 
   1   5  -5      160.84      182.96      4.22 o 
   2   5  -5       45.78       45.51      3.01 o 
   3   5  -5      850.85      895.45     12.22 o 
   4   5  -5      220.96      231.17      6.14 o 
   5   5  -5     1049.35     1069.38     11.86 o 
   6   5  -5     1009.36     1069.76     15.01 o 
   7   5  -5      185.94      180.51      7.77 o 
   8   5  -5      420.49      468.63     12.29 o 
   9   5  -5      833.82      864.84     13.37 o 
  10   5  -5      328.82      309.82      7.72 o 
  11   5  -5       70.94       65.28      4.49 o 
  12   5  -5     5394.98     5215.44     37.86 o 
  13   5  -5      927.26      977.32     12.45 o 
  14   5  -5      298.83      299.15      6.79 o 
  15   5  -5       24.80       27.25      3.47 o 
  16   5  -5      665.38      687.90     10.93 o 
  17   5  -5      294.12      286.44      7.72 o 
  18   5  -5      400.47      333.59      8.41 o 
  19   5  -5       12.02       18.33      3.22 o 
  20   5  -5      213.80      182.28      7.02 o 
  21   5  -5      246.93      237.24      8.60 o 
  22   5  -5     1440.84     1380.27     19.58 o 
  23   5  -5      102.75       92.43      5.48 o 
  24   5  -5     3279.15     3032.22     26.23 o 
  25   5  -5      403.14      358.42      9.63 o 
  26   5  -5      435.12      404.16     11.12 o 
  27   5  -5      599.80      525.76     11.82 o 
  28   5  -5      674.19      625.27     12.47 o 
  29   5  -5       96.68       91.67      6.39 o 
  30   5  -5      536.41      527.52     15.63 o 
  31   5  -5      207.13      176.22     10.20 o 
  32   5  -5      185.35      166.50     10.41 o 
  33   5  -5       48.58       49.60      7.11 o 
  34   5  -5      241.42      258.10     12.47 o 
  35   5  -5       39.11       28.58      7.18 o 
  36   5  -5       78.54       92.20     10.26 o 
  37   5  -5       53.78       65.89      8.61 o 
  38   5  -5      146.23      150.89     10.98 o 
  39   5  -5       78.64       71.63      9.22 o 
  40   5  -5      172.79      178.41     13.07 o 
  41   5  -5        7.12        5.18      6.54 o 
  42   5  -5       78.23       64.44     11.14 o 
  43   5  -5       30.91       44.09     14.22 o 
  44   5  -5       92.18       92.04     12.53 o 
  45   5  -5        6.17       15.31      9.04 o 
   1   6  -5     1176.36     1131.44     11.99 o 
   2   6  -5      215.45      236.20      6.44 o 
   3   6  -5      791.89      639.76      9.68 o 
   4   6  -5      171.97      151.76      4.74 o 
   5   6  -5      227.18      185.13      4.09 o 
   6   6  -5      407.87      406.11      8.38 o 
   7   6  -5      429.19      407.24      8.60 o 
   8   6  -5      501.17      468.57      9.30 o 
   9   6  -5      304.93      228.84      7.39 o 
  10   6  -5      711.58      707.54     11.32 o 
  11   6  -5      268.95      237.13      5.22 o 
  12   6  -5      605.45      569.77      8.67 o 
  13   6  -5      848.08      817.96     12.57 o 
  14   6  -5      101.72       98.60      4.19 o 
  15   6  -5     1163.53     1131.74     12.85 o 
  16   6  -5      346.31      291.56      7.22 o 
  17   6  -5      541.24      504.76      9.38 o 
  18   6  -5      660.08      666.19     13.12 o 
  19   6  -5      828.52      802.98     11.67 o 
  20   6  -5       22.60       32.53      3.71 o 
  21   6  -5      459.73      430.84      9.52 o 
  22   6  -5      501.20      455.29      9.02 o 
  23   6  -5      706.91      638.98     10.88 o 
  24   6  -5      323.38      336.13      9.88 o 
  25   6  -5       35.85       34.29      5.01 o 
  26   6  -5      349.65      313.55      9.12 o 
  27   6  -5      349.30      319.55     12.53 o 
  28   6  -5      137.31      112.42      6.50 o 
  29   6  -5      306.67      299.68      9.55 o 
  30   6  -5      170.60      170.11      7.79 o 
  31   6  -5      245.61      230.54     10.39 o 
  32   6  -5        1.17        4.58      4.73 o 
  33   6  -5      318.34      325.31     13.91 o 
  34   6  -5      112.07      124.38      9.80 o 
  35   6  -5      306.13      331.05     16.03 o 
  36   6  -5       31.15       43.75      7.44 o 
  37   6  -5       34.56       30.13      6.93 o 
  38   6  -5       39.93       39.82      9.47 o 
  39   6  -5       31.13       37.56      9.28 o 
  40   6  -5       32.47       16.18      8.51 o 
  41   6  -5      126.33      129.76     13.42 o 
  42   6  -5        5.32       10.59      8.98 o 
  43   6  -5       14.31       23.62     13.18 o 
  44   6  -5       11.45        9.68      8.41 o 
   0   7  -5      292.95      265.96     14.59 o 
   1   7  -5      893.75      847.47     11.17 o 
   2   7  -5      182.17      149.75      5.85 o 
   3   7  -5      956.40      965.88     14.51 o 
   4   7  -5      226.53      203.04      7.63 o 
   5   7  -5       45.69       53.72      4.96 o 
   6   7  -5      957.87      917.98     14.44 o 
   7   7  -5      132.97      161.13      8.45 o 
   8   7  -5      756.40      729.25     13.70 o 
   9   7  -5     1227.71     1124.17     15.90 o 
  10   7  -5      608.67      586.40     15.49 o 
  11   7  -5      664.22      620.34     12.23 o 
  12   7  -5      436.92      385.41      9.78 o 
  13   7  -5       95.87      126.52      5.42 o 
  14   7  -5      798.97      714.13     15.24 o 
  15   7  -5     1714.65     1613.14     16.49 o 
  16   7  -5      443.60      427.91      9.21 o 
  17   7  -5      333.27      338.90      9.63 o 
  18   7  -5     2305.23     2163.66     21.37 o 
  19   7  -5       18.14       29.60      4.07 o 
  20   7  -5      376.18      336.07      8.05 o 
  21   7  -5      845.69      738.14     11.83 o 
  22   7  -5       38.13       40.28      5.35 o 
  23   7  -5       11.18       11.15      4.24 o 
  24   7  -5      154.16      142.65      6.48 o 
  25   7  -5      598.93      544.03     10.92 o 
  26   7  -5       64.49       76.96      5.80 o 
  27   7  -5       90.69      102.41      6.12 o 
  28   7  -5      241.72      247.44      8.34 o 
  29   7  -5       54.19       54.95      5.68 o 
  30   7  -5      392.05      382.72     10.15 o 
  31   7  -5      139.37      155.33      7.51 o 
  32   7  -5       87.81       83.69      6.47 o 
  33   7  -5      122.19      137.96      8.21 o 
  34   7  -5        9.70        7.64      5.27 o 
  35   7  -5       15.85       11.00      6.72 o 
  36   7  -5      270.18      271.48     13.47 o 
  37   7  -5        6.06       11.48      8.58 o 
  38   7  -5       75.78       71.42      9.69 o 
  39   7  -5       24.22       20.59      7.33 o 
  40   7  -5      102.82      120.52     11.08 o 
  41   7  -5       90.09      110.07     10.81 o 
  42   7  -5       90.89      108.30     10.78 o 
   1   8  -5      212.01      195.60      8.26 o 
   2   8  -5      650.08      605.82     12.20 o 
   3   8  -5      316.85      286.29      9.79 o 
   4   8  -5     1316.67     1206.32     17.30 o 
   5   8  -5      400.23      369.74      8.30 o 
   6   8  -5      460.60      476.94     10.63 o 
   7   8  -5       46.99       43.33      5.63 o 
   8   8  -5       66.27       72.62      5.95 o 
   9   8  -5     1295.33     1147.63     16.29 o 
  10   8  -5     1569.31     1512.57     20.18 o 
  11   8  -5     1321.59     1214.88     16.70 o 
  12   8  -5       47.38       47.02      4.85 o 
  13   8  -5      324.85      307.64      9.46 o 
  14   8  -5     2147.07     2179.76     27.95 o 
  15   8  -5       27.83       48.18      5.19 o 
  16   8  -5      687.34      693.90     12.34 o 
  17   8  -5      924.14      853.76     14.60 o 
  18   8  -5        9.64        4.99      3.90 o 
  19   8  -5       49.69       53.10      5.54 o 
  20   8  -5       46.19       57.11      5.56 o 
  21   8  -5      366.84      296.89     10.60 o 
  22   8  -5      173.82      148.54      8.28 o 
  23   8  -5       99.17      105.90      7.47 o 
  24   8  -5      103.64      109.41      8.08 o 
  25   8  -5       91.17       89.75      7.02 o 
  26   8  -5      324.24      309.81     14.88 o 
  27   8  -5      116.24      120.44      9.58 o 
  28   8  -5       24.99       29.23      4.91 o 
  29   8  -5      322.47      310.80      9.66 o 
  30   8  -5       84.61       86.80      6.51 o 
  31   8  -5        1.18       14.01      4.97 o 
  32   8  -5      105.06      113.40      7.74 o 
  33   8  -5      155.05      166.01      8.61 o 
  34   8  -5       77.54       87.19      8.39 o 
  35   8  -5       45.47       48.39      7.83 o 
  36   8  -5        9.04       11.54      6.59 o 
  37   8  -5       30.32       23.81      7.43 o 
  38   8  -5       37.82       48.97      8.47 o 
  39   8  -5       41.01       42.22      8.72 o 
  40   8  -5       61.99       74.00      9.37 o 
  41   8  -5       25.71       49.65     10.72 o 
   0   9  -5     3554.89     3509.47     56.23 o 
   1   9  -5     1376.58     1293.49     32.95 o 
   2   9  -5     2018.79     1814.99     26.00 o 
   3   9  -5      642.27      592.27     15.26 o 
   4   9  -5      321.48      320.48     10.60 o 
   5   9  -5      277.29      287.18      9.74 o 
   6   9  -5      631.00      555.24     11.07 o 
   7   9  -5      264.01      292.95     10.50 o 
   8   9  -5      519.00      475.98     12.09 o 
   9   9  -5      288.84      265.69      9.77 o 
  10   9  -5       84.98       77.72      7.07 o 
  11   9  -5      682.87      631.70     13.88 o 
  12   9  -5       95.57      101.47      7.63 o 
  13   9  -5      382.16      361.09     11.04 o 
  14   9  -5      226.48      225.82      8.58 o 
  15   9  -5      233.41      226.52     12.16 o 
  16   9  -5      305.41      329.12      9.92 o 
  17   9  -5      203.25      210.73      8.41 o 
  18   9  -5       35.67       29.23      5.62 o 
  19   9  -5      178.35      164.38      8.40 o 
  20   9  -5      266.03      264.85     10.12 o 
  21   9  -5      231.12      195.93      9.17 o 
  22   9  -5      254.89      267.01     11.13 o 
  23   9  -5      393.51      398.50     11.82 o 
  24   9  -5        0.43        3.38      4.55 o 
  25   9  -5      488.09      481.36     12.07 o 
  26   9  -5      165.23      179.48      9.02 o 
  27   9  -5       19.61       18.50      6.04 o 
  28   9  -5       50.13       54.45      6.69 o 
  29   9  -5      141.42      135.87      9.05 o 
  30   9  -5       82.01       85.89      8.12 o 
  31   9  -5      183.09      176.87     10.08 o 
  32   9  -5       64.90       62.53      7.73 o 
  33   9  -5       13.10       10.20      5.45 o 
  34   9  -5        8.60        5.01      5.73 o 
  35   9  -5        1.71        4.94      6.06 o 
  36   9  -5        2.47        4.39      6.54 o 
  37   9  -5       84.81      105.53     16.24 o 
  38   9  -5       44.20       47.09      9.52 o 
  39   9  -5       13.12       15.00      8.56 o 
   1  10  -5       11.72       22.52      6.29 o 
   2  10  -5     1967.22     1740.35     27.73 o 
   3  10  -5      321.51      307.40     12.06 o 
   4  10  -5      175.41      162.08     10.18 o 
   5  10  -5      184.38      180.36     10.44 o 
   6  10  -5      573.09      521.53     13.88 o 
   7  10  -5       22.34       20.05      6.52 o 
   8  10  -5       48.54       49.15      6.25 o 
   9  10  -5      964.01      928.91     16.79 o 
  10  10  -5      649.61      582.93     13.04 o 
  11  10  -5      767.74      699.98     15.18 o 
  12  10  -5        3.45        6.20      4.59 o 
  13  10  -5       49.83       61.49      6.01 o 
  14  10  -5     1470.06     1378.36     19.38 o 
  15  10  -5       25.57       21.63      5.59 o 
  16  10  -5      125.80      106.95      7.05 o 
  17  10  -5      226.56      230.59      9.72 o 
  18  10  -5      523.00      511.36     13.77 o 
  19  10  -5        2.04        6.11      5.12 o 
  20  10  -5      272.98      292.55     15.81 o 
  21  10  -5      172.25      167.19      8.80 o 
  22  10  -5      104.19       94.61      8.31 o 
  23  10  -5        6.51        9.11      6.34 o 
  24  10  -5      188.68      179.60      9.64 o 
  25  10  -5       49.63       37.04      6.80 o 
  26  10  -5       98.13       98.54      8.72 o 
  27  10  -5        7.08       16.22      5.82 o 
  28  10  -5       96.94       92.88      8.36 o 
  29  10  -5       22.48       25.64      6.52 o 
  30  10  -5       64.34       80.95     11.47 o 
  31  10  -5       13.06       21.93      9.12 o 
  32  10  -5       36.08       38.57      7.22 o 
  33  10  -5      119.74      129.09     11.10 o 
  34  10  -5       16.13        9.57      6.81 o 
  35  10  -5        8.83        0.56      6.79 o 
  36  10  -5       64.00       69.59     15.75 o 
   0  11  -5      143.47      114.35     13.03 o 
   1  11  -5       83.33       83.12      8.07 o 
   2  11  -5       30.16       26.01      7.09 o 
   3  11  -5      286.89      264.26     12.10 o 
   4  11  -5      431.05      434.41     14.56 o 
   5  11  -5      128.27      135.34      9.49 o 
   6  11  -5       79.59       90.83      8.48 o 
   7  11  -5      360.65      302.58     13.50 o 
   8  11  -5      121.28      139.28      9.43 o 
   9  11  -5      469.07      435.90     14.25 o 
  10  11  -5       21.25       35.06      7.75 o 
  11  11  -5      201.12      188.18     11.25 o 
  12  11  -5      326.65      340.20     11.09 o 
  13  11  -5      387.58      397.29     12.35 o 
  14  11  -5       89.70       78.91      6.64 o 
  15  11  -5        9.38       16.26      5.11 o 
  16  11  -5       20.70       28.57      6.14 o 
  17  11  -5       44.25       52.95      6.94 o 
  18  11  -5      164.42      159.80      9.25 o 
  19  11  -5       86.71       99.89      8.47 o 
  20  11  -5      140.78      144.34     11.01 o 
  21  11  -5        6.11       10.91      6.54 o 
  22  11  -5       60.98       62.20      8.19 o 
  23  11  -5       15.25        7.37      6.36 o 
  24  11  -5       19.85       11.83      6.87 o 
  25  11  -5      193.51      202.93     11.96 o 
  26  11  -5       32.17       32.25      7.16 o 
  27  11  -5      187.64      189.34     12.09 o 
  28  11  -5       26.96       41.71      7.78 o 
  29  11  -5       52.83       58.62      8.58 o 
  30  11  -5        3.62       12.64      7.00 o 
  31  11  -5       33.48       20.75      8.08 o 
  32  11  -5       53.19       51.36     12.52 o 
  33  11  -5        8.87        8.52      6.61 o 
   1  12  -5       33.31       34.18      7.16 o 
   2  12  -5       19.68       12.95      6.38 o 
   3  12  -5       56.19       62.02      8.46 o 
   4  12  -5      219.21      217.11     12.46 o 
   5  12  -5      168.51      175.99     11.21 o 
   6  12  -5       10.00        6.88      6.14 o 
   7  12  -5      149.21      158.57     16.80 o 
   8  12  -5      210.24      200.77     10.85 o 
   9  12  -5       47.36       38.79      7.56 o 
  10  12  -5      145.25      161.34     11.04 o 
  11  12  -5      258.78      249.84     12.45 o 
  12  12  -5        3.82        6.35      6.73 o 
  13  12  -5       44.51       38.84      7.85 o 
  14  12  -5       35.89       30.59     15.08 o 
  15  12  -5       37.07       24.15      7.22 o 
  16  12  -5       88.09       70.83     10.50 o 
  17  12  -5        7.02       19.25      6.31 o 
  18  12  -5       43.32       31.35      7.31 o 
  19  12  -5       27.81       33.22      7.12 o 
  20  12  -5       91.82       94.70      9.85 o 
  21  12  -5       26.13       38.53     10.59 o 
  22  12  -5       60.22       57.18      8.77 o 
  23  12  -5      122.68      130.86     10.95 o 
  24  12  -5       44.97       35.44      8.07 o 
  25  12  -5       31.77       19.48      7.44 o 
  26  12  -5      125.03      154.52     11.73 o 
  27  12  -5        2.58        0.30      6.12 o 
  28  12  -5       28.88       22.01      7.49 o 
  29  12  -5       74.64      106.13     11.59 o 
  30  12  -5       24.42       28.41      7.85 o 
   0  13  -5      434.48      382.12     21.15 o 
   1  13  -5       38.99       38.90      8.22 o 
   2  13  -5       51.91       49.02      8.19 o 
   3  13  -5      241.25      251.52     12.83 o 
   4  13  -5       21.73       27.83      7.28 o 
   5  13  -5      108.21      124.92     14.21 o 
   6  13  -5      235.60      231.67     12.93 o 
   7  13  -5      149.41      137.11     11.03 o 
   8  13  -5        0.68        3.26      6.54 o 
   9  13  -5       29.30       20.63      7.93 o 
  10  13  -5       36.71       25.41      8.07 o 
  11  13  -5       72.09       71.59      9.57 o 
  12  13  -5       31.68       43.38      8.78 o 
  13  13  -5       48.03       55.78     11.15 o 
  14  13  -5       74.72       88.74     11.70 o 
  15  13  -5       21.41       14.17      8.93 o 
  16  13  -5       13.14       13.68     10.08 o 
  17  13  -5       48.92       44.60     13.85 o 
  18  13  -5       33.30       39.40      9.60 o 
  19  13  -5      245.86      244.21     15.84 o 
  20  13  -5       27.42       43.28      9.61 o 
  21  13  -5       39.20       43.03      9.69 o 
  22  13  -5       75.50       88.36     11.74 o 
  23  13  -5       55.35       65.11      9.46 o 
  24  13  -5        7.61       12.29      9.04 o 
  25  13  -5       39.81       47.81      9.03 o 
   1  14  -5      204.87      183.71     11.95 o 
   2  14  -5       49.40       45.06     12.09 o 
   3  14  -5      118.37      124.52     10.78 o 
   4  14  -5       87.49      103.19     10.80 o 
   5  14  -5       21.79       31.45      8.46 o 
   6  14  -5       26.38       25.73      7.96 o 
   7  14  -5       19.78       40.98      8.72 o 
   8  14  -5       73.45       83.31     10.44 o 
   9  14  -5       39.66       32.30      9.32 o 
  10  14  -5      130.32      139.53     12.05 o 
  11  14  -5       81.08       72.32     11.84 o 
  12  14  -5       24.37       13.54      9.40 o 
  13  14  -5        9.48       16.84      9.04 o 
  14  14  -5       47.17       52.07     12.67 o 
  15  14  -5       44.07       55.93     13.03 o 
  16  14  -5       47.45       67.08     11.67 o 
  17  14  -5        8.74       23.42      9.29 o 
  18  14  -5       27.38       26.57      9.76 o 
  19  14  -5        3.59       13.72      9.28 o 
   0  15  -5       93.45       97.41     15.26 o 
   1  15  -5       80.84       81.27     10.69 o 
   2  15  -5        3.99       18.34     11.61 o 
   3  15  -5       60.30       63.02     10.00 o 
   4  15  -5       30.32       22.10      9.51 o 
   5  15  -5        9.10        5.00      7.70 o 
   6  15  -5       22.00       14.52      7.97 o 
   7  15  -5       75.85       80.95     10.41 o 
   8  15  -5       10.96       16.67      7.93 o 
   9  15  -5       23.76        9.68      8.55 o 
  10  15  -5       13.58       39.50     10.58 o 
   0   0  -4    39307.08    39903.23    619.71 o 
   2   0  -4    29614.11    32634.71    475.31 o 
   4   0  -4       71.39       44.38      2.66 o 
   6   0  -4      857.43      875.00     12.05 o 
   8   0  -4     4903.77     5691.25     55.72 o 
  10   0  -4      387.11      381.32      5.55 o 
  12   0  -4      411.06      413.99      6.70 o 
  14   0  -4     3308.85     3441.37     28.48 o 
  16   0  -4     2665.07     2760.44     28.86 o 
  18   0  -4      641.70      684.54     10.81 o 
  20   0  -4     3215.16     3206.55     33.59 o 
  22   0  -4       99.36       98.63      4.69 o 
  24   0  -4     1779.74     1815.32     27.28 o 
  26   0  -4     1250.85     1359.94     22.16 o 
  28   0  -4      149.42      116.85     11.44 o 
  30   0  -4      510.98      461.82     18.18 o 
  32   0  -4      109.94      110.56     12.30 o 
  34   0  -4      367.13      356.72     18.92 o 
  36   0  -4     2488.95     2469.25     49.64 o 
  38   0  -4      132.96       86.62     20.76 o 
  40   0  -4       53.08       66.22     12.02 o 
  42   0  -4      367.82      328.30     21.40 o 
  44   0  -4       31.26       44.01     11.76 o 
  46   0  -4        1.29       13.90     11.03 o 
  48   0  -4       35.19       11.85     11.47 o 
   1   1  -4      899.86      889.43     11.08 o 
   2   1  -4     1703.48     1873.54     18.94 o 
   3   1  -4     3376.90     3723.71     31.38 o 
   4   1  -4      355.44      380.95      7.32 o 
   5   1  -4     3202.18     3168.41     38.48 o 
   6   1  -4      881.16      860.87     10.34 o 
   7   1  -4     5011.24     5283.65     52.79 o 
   8   1  -4     4346.29     4942.13     67.15 o 
   9   1  -4     2570.86     2871.90     25.64 o 
  10   1  -4      523.58      578.14      8.07 o 
  11   1  -4     1043.15     1013.21     12.31 o 
  12   1  -4     1244.70     1417.68     12.67 o 
  13   1  -4     1842.25     1837.55     14.35 o 
  14   1  -4      864.40      887.77     10.31 o 
  15   1  -4     4589.57     4752.65     32.78 o 
  16   1  -4      247.93      258.09      5.01 o 
  17   1  -4      704.54      630.62      7.26 o 
  18   1  -4     1081.76     1132.11     16.04 o 
  19   1  -4      311.61      312.66      5.23 o 
  20   1  -4      157.16      137.41      4.03 o 
  21   1  -4      522.18      531.04      6.68 o 
  22   1  -4     1419.75     1462.19     16.41 o 
  23   1  -4     3196.64     3185.74     33.85 o 
  24   1  -4       70.39       98.37      4.38 o 
  25   1  -4      221.56      215.45      5.72 o 
  26   1  -4      446.93      426.58     10.53 o 
  27   1  -4     1460.80     1387.35     18.82 o 
  28   1  -4       23.35       40.43      4.98 o 
  29   1  -4      166.51      165.70      7.38 o 
  30   1  -4       45.18       44.17      6.01 o 
  31   1  -4       30.18       29.96      6.07 o 
  32   1  -4      852.73      814.22     17.46 o 
  33   1  -4        9.44        4.59      5.42 o 
  34   1  -4      376.45      369.70     13.03 o 
  35   1  -4      797.01      838.97     18.96 o 
  36   1  -4      173.14      159.02     11.85 o 
  37   1  -4        8.68       11.84      5.95 o 
  38   1  -4      230.78      215.95     11.66 o 
  39   1  -4      704.15      714.33     25.91 o 
  40   1  -4       56.08       76.20     10.38 o 
  41   1  -4       55.04       59.94      8.07 o 
  42   1  -4       57.60       51.53      8.06 o 
  43   1  -4       38.34       32.24      7.42 o 
  44   1  -4       30.70       29.90      8.01 o 
  45   1  -4       12.00        3.20      6.45 o 
  46   1  -4       35.17       54.81      8.54 o 
  47   1  -4       88.13      102.28     10.90 o 
  48   1  -4       82.79       86.65     10.26 o 
   0   2  -4      558.65      528.72     10.33 o 
   1   2  -4     2632.62     2843.94     22.46 o 
   2   2  -4       21.90       20.28      2.53 o 
   3   2  -4     4055.60     4556.59     36.92 o 
   4   2  -4      403.09      362.70      8.01 o 
   5   2  -4     3242.58     3484.12     28.90 o 
   6   2  -4     4334.44     4791.37     34.01 o 
   7   2  -4      133.39      143.32      4.99 o 
   8   2  -4       13.26       12.25      2.76 o 
   9   2  -4     3356.49     3380.20     27.05 o 
  10   2  -4     1099.01     1188.41     12.03 o 
  11   2  -4     5387.03     5932.09     47.38 o 
  12   2  -4     6846.61     7372.76     58.67 o 
  13   2  -4       27.43       17.42      2.56 o 
  14   2  -4     1563.63     1745.35     18.41 o 
  15   2  -4     2512.82     2681.22     21.30 o 
  16   2  -4     1812.81     1883.45     15.82 o 
  17   2  -4      154.56      138.83      4.34 o 
  18   2  -4      960.14      921.97      9.52 o 
  19   2  -4      319.34      296.71      6.75 o 
  20   2  -4     1125.77     1231.03     11.64 o 
  21   2  -4      619.10      569.77      8.48 o 
  22   2  -4      813.79      866.14     10.90 o 
  23   2  -4       41.35       33.91      3.31 o 
  24   2  -4      955.10      904.18     10.71 o 
  25   2  -4      170.68      149.55      5.91 o 
  26   2  -4      801.24      752.75     11.90 o 
  27   2  -4      181.17      158.33      6.63 o 
  28   2  -4     1284.81     1291.12     18.15 o 
  29   2  -4      245.33      269.02      9.05 o 
  30   2  -4      375.17      335.99      9.80 o 
  31   2  -4      229.43      210.21     10.48 o 
  32   2  -4      873.19      850.97     39.92 o 
  33   2  -4      543.29      529.74     15.72 o 
  34   2  -4      195.11      185.87     10.76 o 
  35   2  -4       29.02       30.91      6.36 o 
  36   2  -4       55.44       43.07      7.45 o 
  37   2  -4      212.35      212.97     11.56 o 
  38   2  -4      397.80      414.53     14.91 o 
  39   2  -4       57.28       68.26      9.73 o 
  40   2  -4      185.89      179.98     11.34 o 
  41   2  -4       59.71       69.39      8.59 o 
  42   2  -4        6.42        8.11      6.70 o 
  43   2  -4       29.34       51.67      8.52 o 
  44   2  -4       29.96       33.82      9.47 o 
  45   2  -4       11.26       16.16      7.11 o 
  46   2  -4       19.44       17.61      7.73 o 
  47   2  -4       24.30       18.17      7.73 o 
  48   2  -4      162.78      143.60     11.95 o 
   1   3  -4      257.09      300.69      6.98 o 
   2   3  -4     1564.94     1701.44     15.72 o 
   3   3  -4      201.97      227.51      4.80 o 
   4   3  -4       62.60       71.46      3.19 o 
   5   3  -4     1890.32     2377.19     20.76 o 
   6   3  -4     3293.60     3900.87     24.82 o 
   7   3  -4      642.17      708.52     12.48 o 
   8   3  -4      278.39      281.33      6.50 o 
   9   3  -4      886.16      891.22     13.53 o 
  10   3  -4      326.52      348.05      7.22 o 
  11   3  -4      237.45      244.69      6.71 o 
  12   3  -4      103.20      106.41      5.68 o 
  13   3  -4      787.48      868.84      9.92 o 
  14   3  -4      880.59      951.25     13.81 o 
  15   3  -4      385.08      356.60      6.07 o 
  16   3  -4      526.72      524.23      9.58 o 
  17   3  -4      270.71      291.96      6.79 o 
  18   3  -4      290.32      312.94      7.87 o 
  19   3  -4      224.34      190.84      6.09 o 
  20   3  -4     2465.51     2504.66     23.10 o 
  21   3  -4     3413.29     3490.67     28.11 o 
  22   3  -4      743.69      659.29      9.62 o 
  23   3  -4      793.27      799.29     12.49 o 
  24   3  -4      132.71      114.37      5.40 o 
  25   3  -4      167.42      182.66      5.93 o 
  26   3  -4      477.05      457.20      9.61 o 
  27   3  -4      219.64      184.99      7.07 o 
  28   3  -4      564.39      525.76     11.11 o 
  29   3  -4      271.42      214.96      8.92 o 
  30   3  -4      396.02      339.98     10.41 o 
  31   3  -4      463.43      399.35     11.07 o 
  32   3  -4       17.63       19.60      5.09 o 
  33   3  -4       50.10       44.06      8.21 o 
  34   3  -4      151.31      158.73      9.95 o 
  35   3  -4       85.67       86.09      8.61 o 
  36   3  -4      471.29      459.12     16.38 o 
  37   3  -4      183.99      183.06     10.99 o 
  38   3  -4       68.87       82.60     10.68 o 
  39   3  -4      276.19      277.81     12.97 o 
  40   3  -4        1.44        5.53      6.16 o 
  41   3  -4       16.17       24.13      7.27 o 
  42   3  -4       92.18       93.45      9.56 o 
  43   3  -4       30.26       35.13      8.01 o 
  44   3  -4       14.14       17.15      7.26 o 
  45   3  -4       44.80       29.00      7.87 o 
  46   3  -4      178.28      164.62     14.68 o 
  47   3  -4       83.55       79.38     12.02 o 
  48   3  -4       19.15        7.07      9.15 o 
   0   4  -4     4068.07     4320.28     34.82 o 
   1   4  -4     1610.47     1629.16     13.12 o 
   2   4  -4     2635.43     2850.33     21.24 o 
   3   4  -4     1415.27     1488.42     11.94 o 
   4   4  -4     1798.80     1998.46     16.62 o 
   5   4  -4      335.14      312.76      6.36 o 
   6   4  -4      636.19      675.21      6.33 o 
   7   4  -4      719.62      789.55     10.71 o 
   8   4  -4     1151.30     1359.23     12.66 o 
   9   4  -4      569.46      535.95      7.83 o 
  10   4  -4      797.82      893.93      7.31 o 
  11   4  -4      746.02      740.29     10.89 o 
  12   4  -4     1623.75     1604.48     19.59 o 
  13   4  -4     3753.93     3713.76     29.35 o 
  14   4  -4       44.04       35.77      2.87 o 
  15   4  -4     1498.26     1550.35     16.28 o 
  16   4  -4     1261.20     1231.34     12.23 o 
  17   4  -4      390.28      408.45      7.97 o 
  18   4  -4      103.67       90.70      4.38 o 
  19   4  -4     1182.39     1192.47     14.55 o 
  20   4  -4      926.35      899.43     12.70 o 
  21   4  -4      866.19      802.38     13.69 o 
  22   4  -4      375.82      398.41      7.49 o 
  23   4  -4      265.71      243.64      7.97 o 
  24   4  -4     1004.15     1016.57     13.85 o 
  25   4  -4      970.83      862.82     12.95 o 
  26   4  -4      138.96      124.44      5.98 o 
  27   4  -4      773.73      695.47     12.04 o 
  28   4  -4      570.75      566.79     11.62 o 
  29   4  -4      169.94      165.95      6.85 o 
  30   4  -4      204.10      193.08      7.58 o 
  31   4  -4      217.41      212.73     10.54 o 
  32   4  -4      519.51      473.12     12.64 o 
  33   4  -4      284.12      303.20     10.88 o 
  34   4  -4       71.69       67.27      7.77 o 
  35   4  -4        0.93        3.82      5.49 o 
  36   4  -4      235.08      244.16     11.93 o 
  37   4  -4      519.87      537.82     29.23 o 
  38   4  -4       30.85       30.64      7.11 o 
  39   4  -4      167.37      156.71     10.96 o 
  40   4  -4       56.72       77.98      9.26 o 
  41   4  -4      476.06      513.80     17.20 o 
  42   4  -4       25.02       29.01      7.53 o 
  43   4  -4        3.65       10.83      7.90 o 
  44   4  -4       91.48      103.47     12.08 o 
  45   4  -4       95.19       95.17     12.27 o 
  46   4  -4       62.20       68.11     14.09 o 
  47   4  -4        0.84        6.25      7.72 o 
   1   5  -4     2271.23     2191.57     15.94 o 
   2   5  -4     5584.60     5944.01     38.04 o 
   3   5  -4      385.14      374.63      6.77 o 
   4   5  -4       76.57       88.93      3.03 o 
   5   5  -4      995.17     1009.71      7.91 o 
   6   5  -4     4240.39     4635.62     40.22 o 
   7   5  -4      358.95      384.33      6.99 o 
   8   5  -4      480.68      526.49      6.84 o 
   9   5  -4      408.58      453.44     17.99 o 
  10   5  -4     7745.38     8152.61     50.02 o 
  11   5  -4     1520.15     1583.80     13.64 o 
  12   5  -4     4310.88     4552.79     35.00 o 
  13   5  -4      793.83      873.60     11.65 o 
  14   5  -4     1054.40      996.50     11.66 o 
  15   5  -4      325.74      368.52      6.23 o 
  16   5  -4      479.40      456.08      8.31 o 
  17   5  -4      174.58      163.96      7.57 o 
  18   5  -4      262.24      222.87      5.88 o 
  19   5  -4      261.54      257.85      6.66 o 
  20   5  -4      236.64      255.51      7.36 o 
  21   5  -4      257.85      253.46      6.24 o 
  22   5  -4      188.87      183.26      5.72 o 
  23   5  -4      381.86      374.76      8.90 o 
  24   5  -4     1073.06      996.48     14.33 o 
  25   5  -4      702.80      711.48     13.06 o 
  26   5  -4      973.90      925.89     14.85 o 
  27   5  -4      823.59      782.87     13.53 o 
  28   5  -4      319.10      283.19      9.21 o 
  29   5  -4       53.42       48.45      5.36 o 
  30   5  -4       45.28       54.93      5.25 o 
  31   5  -4       86.06       90.72      5.90 o 
  32   5  -4      299.58      305.58     12.33 o 
  33   5  -4      109.73      120.42      8.24 o 
  34   5  -4       16.43       20.15      5.45 o 
  35   5  -4      138.88      126.74      9.89 o 
  36   5  -4      575.06      603.57     27.14 o 
  37   5  -4       65.85       67.89      8.43 o 
  38   5  -4      377.64      378.16     18.04 o 
  39   5  -4       95.06       90.16     15.46 o 
  40   5  -4      290.69      284.46     16.16 o 
  41   5  -4       57.07       48.28      9.99 o 
  42   5  -4      242.18      213.72     14.96 o 
  43   5  -4       33.64       31.34      9.48 o 
  44   5  -4       24.59       30.23     10.60 o 
  45   5  -4       44.17       40.96     17.70 o 
  46   5  -4       31.55       16.27      9.49 o 
   0   6  -4     1262.24     1242.28     23.13 o 
   1   6  -4      440.84      441.99      8.23 o 
   2   6  -4      604.64      575.01      8.49 o 
   3   6  -4     1193.09     1102.22     11.03 o 
   4   6  -4      338.24      382.25      6.60 o 
   5   6  -4      169.92      197.94      5.16 o 
   6   6  -4     1017.29     1066.49     11.53 o 
   7   6  -4       90.88      102.08      3.47 o 
   8   6  -4      244.36      223.95      5.94 o 
   9   6  -4      352.09      354.71      8.75 o 
  10   6  -4      480.61      447.20      9.22 o 
  11   6  -4       40.09       51.41      3.58 o 
  12   6  -4      922.46      933.64     11.07 o 
  13   6  -4      567.35      569.96     11.05 o 
  14   6  -4       81.33       71.09      4.24 o 
  15   6  -4      416.30      398.49      8.25 o 
  16   6  -4      992.51     1025.35     13.80 o 
  17   6  -4     1132.09     1168.74     14.27 o 
  18   6  -4      600.96      591.36     10.47 o 
  19   6  -4      673.82      636.23     10.12 o 
  20   6  -4      108.11      114.43      5.75 o 
  21   6  -4      973.45      897.43     11.60 o 
  22   6  -4       77.80       89.41      5.37 o 
  23   6  -4       18.97       31.22      4.22 o 
  24   6  -4      732.64      733.22     12.27 o 
  25   6  -4     1164.32     1049.76     15.62 o 
  26   6  -4      132.06      135.04      8.79 o 
  27   6  -4       68.15       61.29      5.58 o 
  28   6  -4      235.34      255.59      9.02 o 
  29   6  -4      100.17      107.38      6.67 o 
  30   6  -4      231.14      244.57      9.32 o 
  31   6  -4       39.98       35.90      5.42 o 
  32   6  -4      148.39      162.28      8.14 o 
  33   6  -4       11.42       10.11      4.64 o 
  34   6  -4        9.47       10.53      5.29 o 
  35   6  -4       15.34       10.54      5.09 o 
  36   6  -4      205.28      216.18     13.67 o 
  37   6  -4      353.53      335.35     17.57 o 
  38   6  -4      163.32      161.95     13.50 o 
  39   6  -4       54.03       62.39     10.48 o 
  40   6  -4      137.57      138.26     13.41 o 
  41   6  -4      162.26      181.52     14.98 o 
  42   6  -4       66.60       69.28     11.32 o 
  43   6  -4        1.16        0.71      7.07 o 
  44   6  -4        2.97        3.48      8.33 o 
  45   6  -4        0.96        3.60      8.76 o 
   1   7  -4      876.65      904.54     11.66 o 
   2   7  -4      423.89      400.54     10.19 o 
   3   7  -4      573.33      564.78      8.38 o 
   4   7  -4      122.18      123.20      5.92 o 
   5   7  -4      118.34      100.06      5.54 o 
   6   7  -4     1792.96     1806.88     20.96 o 
   7   7  -4      675.12      654.29      9.77 o 
   8   7  -4      140.59      142.56      6.14 o 
   9   7  -4      349.32      292.90      7.51 o 
  10   7  -4      125.57      126.89      5.00 o 
  11   7  -4     1525.40     1563.22     17.66 o 
  12   7  -4      294.76      318.32      7.62 o 
  13   7  -4      279.94      288.03      7.47 o 
  14   7  -4     1314.27     1240.70     13.44 o 
  15   7  -4      514.09      527.13     10.32 o 
  16   7  -4      709.21      735.27     12.19 o 
  17   7  -4      109.76      104.21      4.92 o 
  18   7  -4      142.16      113.06      5.93 o 
  19   7  -4      511.24      491.22      9.41 o 
  20   7  -4      590.02      533.32      9.84 o 
  21   7  -4       11.68       14.82      3.96 o 
  22   7  -4      223.54      208.51      7.16 o 
  23   7  -4      707.41      647.90     12.21 o 
  24   7  -4      125.31      122.04      5.77 o 
  25   7  -4       47.59       45.69      5.36 o 
  26   7  -4       79.39       98.95      5.95 o 
  27   7  -4      177.59      154.22      7.01 o 
  28   7  -4      378.35      376.35      9.34 o 
  29   7  -4      177.32      173.08      7.13 o 
  30   7  -4      160.23      157.98      7.17 o 
  31   7  -4       31.89       27.45      5.03 o 
  32   7  -4       23.89       25.79      5.14 o 
  33   7  -4        1.92        4.83      4.32 o 
  34   7  -4       82.88       95.02      7.47 o 
  35   7  -4       34.91       38.83      6.38 o 
  36   7  -4       94.85      100.66      8.52 o 
  37   7  -4      140.59      135.11     10.44 o 
  38   7  -4       53.12       46.78      7.87 o 
  39   7  -4      103.41      123.62     10.34 o 
  40   7  -4       48.57       57.98     10.10 o 
  41   7  -4       23.63       35.25      8.04 o 
  42   7  -4       42.33       38.01      8.33 o 
  43   7  -4        5.61       13.83      7.65 o 
   0   8  -4     1343.03     1320.00     22.92 o 
   1   8  -4      524.09      490.59      9.03 o 
   2   8  -4       63.58       56.38      3.93 o 
   3   8  -4      111.56      117.89      6.71 o 
   4   8  -4      144.43      141.11      6.49 o 
   5   8  -4      385.58      389.11      9.01 o 
   6   8  -4     1699.46     1601.82     20.25 o 
   7   8  -4      132.63      127.42      5.72 o 
   8   8  -4      974.86      925.76     14.83 o 
   9   8  -4      179.03      187.56      8.30 o 
  10   8  -4      531.11      503.06     11.15 o 
  11   8  -4      481.04      457.79     11.59 o 
  12   8  -4     1572.99     1455.74     27.29 o 
  13   8  -4      508.09      492.52     10.13 o 
  14   8  -4      649.66      592.28     10.97 o 
  15   8  -4      398.67      382.60     11.13 o 
  16   8  -4      193.50      212.24      7.88 o 
  17   8  -4       40.42       46.57      4.87 o 
  18   8  -4       39.64       34.26      4.42 o 
  19   8  -4       12.68       14.67      3.78 o 
  20   8  -4      106.71      108.64      5.76 o 
  21   8  -4        5.12        9.43      3.81 o 
  22   8  -4       22.34       22.22      4.91 o 
  23   8  -4      109.40      102.94      5.67 o 
  24   8  -4      178.21      159.77      6.89 o 
  25   8  -4      250.49      261.89     10.44 o 
  26   8  -4      210.10      202.28      7.70 o 
  27   8  -4       42.01       44.85      5.20 o 
  28   8  -4      122.21      115.89      7.29 o 
  29   8  -4       46.80       52.23      6.01 o 
  30   8  -4       79.71       85.72      7.71 o 
  31   8  -4        7.14       10.04      4.88 o 
  32   8  -4        8.13        6.01      4.79 o 
  33   8  -4       24.15       25.12      5.80 o 
  34   8  -4      208.93      234.00     10.70 o 
  35   8  -4       87.88       89.11      7.31 o 
  36   8  -4       42.64       38.58      7.54 o 
  37   8  -4      146.75      161.99     10.00 o 
  38   8  -4       47.50       36.81      8.73 o 
  39   8  -4       24.45       27.98      7.43 o 
  40   8  -4       44.16       51.31      8.47 o 
  41   8  -4      112.93      109.16     13.18 o 
  42   8  -4       46.23       45.67      8.72 o 
   1   9  -4     1048.46     1012.78     20.46 o 
   2   9  -4      423.49      390.83     10.24 o 
   3   9  -4      217.60      218.43      7.86 o 
   4   9  -4       71.12       65.88      5.59 o 
   5   9  -4     1257.15     1165.22     17.89 o 
   6   9  -4       20.65       10.28      4.25 o 
   7   9  -4       40.55       51.69      6.29 o 
   8   9  -4      532.58      517.46     12.31 o 
   9   9  -4      201.94      190.29      7.74 o 
  10   9  -4      460.75      409.04     11.52 o 
  11   9  -4       99.57       96.66      6.33 o 
  12   9  -4      255.81      275.27      9.41 o 
  13   9  -4      907.85      853.71     15.09 o 
  14   9  -4      103.68      115.67      5.65 o 
  15   9  -4       66.54       67.19      5.73 o 
  16   9  -4      311.55      251.65     10.04 o 
  17   9  -4      129.80      118.06      6.32 o 
  18   9  -4       95.24       98.83      8.00 o 
  19   9  -4       57.54       75.19      6.40 o 
  20   9  -4      670.06      665.05     14.40 o 
  21   9  -4      212.37      194.78      9.40 o 
  22   9  -4      100.75       94.58      6.88 o 
  23   9  -4       85.81       89.88      6.87 o 
  24   9  -4       66.06       59.50      7.44 o 
  25   9  -4      163.83      159.40      8.95 o 
  26   9  -4       41.55       36.38      7.50 o 
  27   9  -4      129.71      146.71      9.04 o 
  28   9  -4       46.71       68.94      7.02 o 
  29   9  -4        8.78       13.50      5.20 o 
  30   9  -4       20.39       18.85      6.73 o 
  31   9  -4        9.46        8.81      5.51 o 
  32   9  -4      280.85      248.48     10.78 o 
  33   9  -4        1.43        9.05      5.93 o 
  34   9  -4       50.18       64.00      7.74 o 
  35   9  -4      222.30      244.17     11.71 o 
  36   9  -4       32.37       33.36      7.23 o 
  37   9  -4        0.64        8.07      6.49 o 
  38   9  -4       27.50       19.22      8.56 o 
  39   9  -4       86.12       87.60     13.74 o 
  40   9  -4      117.97      121.11     15.85 o 
   0  10  -4     2963.29     2617.72     48.14 o 
   1  10  -4      363.56      369.08     13.18 o 
   2  10  -4     1174.32     1085.69     21.28 o 
   3  10  -4      350.84      351.34     12.89 o 
   4  10  -4      181.19      185.65     10.66 o 
   5  10  -4        5.67        4.19      4.41 o 
   6  10  -4      815.67      777.41     15.78 o 
   7  10  -4       56.06       59.43      5.91 o 
   8  10  -4      108.51      111.40      8.04 o 
   9  10  -4      315.60      274.58     10.40 o 
  10  10  -4       73.10       65.01      6.50 o 
  11  10  -4      139.74      146.88      8.29 o 
  12  10  -4      805.52      727.81     24.65 o 
  13  10  -4      116.35      115.12      8.85 o 
  14  10  -4      100.66       99.48      7.74 o 
  15  10  -4      607.54      604.34     12.93 o 
  16  10  -4      411.97      415.22     11.65 o 
  17  10  -4       50.14       37.71      6.44 o 
  18  10  -4      252.39      272.74     10.40 o 
  19  10  -4      201.14      183.46     13.54 o 
  20  10  -4      338.22      318.28     10.53 o 
  21  10  -4       25.54       11.13      6.10 o 
  22  10  -4      100.71      104.00      8.23 o 
  23  10  -4      167.57      154.04      8.88 o 
  24  10  -4      285.72      290.14     11.00 o 
  25  10  -4      128.95      130.97      9.02 o 
  26  10  -4      136.99      130.88      9.17 o 
  27  10  -4       28.24       26.85      7.19 o 
  28  10  -4       34.15       41.35      8.94 o 
  29  10  -4      101.93      108.77     10.17 o 
  30  10  -4       69.47       77.26      9.17 o 
  31  10  -4      252.05      259.92     13.45 o 
  32  10  -4       28.79       27.14      7.12 o 
  33  10  -4        0.16        0.71      5.56 o 
  34  10  -4       63.66       44.37      9.05 o 
  35  10  -4       41.50       28.41      8.08 o 
  36  10  -4       70.43       80.81      9.61 o 
  37  10  -4        4.66        8.59      6.95 o 
   1  11  -4       77.62       67.12      9.04 o 
   2  11  -4        1.86        3.14      5.95 o 
   3  11  -4       40.50       28.34      7.30 o 
   4  11  -4      196.99      194.61     10.41 o 
   5  11  -4      550.08      477.91     14.30 o 
   6  11  -4      538.83      482.47     15.68 o 
   7  11  -4      247.37      237.21     10.83 o 
   8  11  -4      208.52      201.83     10.34 o 
   9  11  -4        4.16       10.39      4.95 o 
  10  11  -4      355.23      299.23     11.12 o 
  11  11  -4       67.66       56.53      6.32 o 
  12  11  -4      193.90      182.84      9.09 o 
  13  11  -4       55.01       64.29      7.78 o 
  14  11  -4      188.98      204.72      8.20 o 
  15  11  -4      220.97      229.74      9.90 o 
  16  11  -4       20.76       12.82      5.52 o 
  17  11  -4       93.35      103.78     15.85 o 
  18  11  -4       32.77       43.91      7.69 o 
  19  11  -4       38.04       44.72      7.25 o 
  20  11  -4        5.70        8.15      6.25 o 
  21  11  -4      251.87      250.45     13.35 o 
  22  11  -4       20.93       25.63      7.08 o 
  23  11  -4      100.30      100.00      9.56 o 
  24  11  -4      174.90      201.40     11.78 o 
  25  11  -4        5.15       19.47      6.37 o 
  26  11  -4        4.20       11.14      6.66 o 
  27  11  -4      153.47      156.00     11.09 o 
  28  11  -4       50.26       45.55      8.00 o 
  29  11  -4       38.52       44.27      7.87 o 
  30  11  -4      110.13      120.75     11.18 o 
  31  11  -4        0.91        4.93      6.44 o 
  32  11  -4       36.94       38.46     12.59 o 
  33  11  -4       24.92       21.82      7.83 o 
  34  11  -4       18.31       22.72      7.24 o 
   0  12  -4      511.85      469.00     20.41 o 
   1  12  -4       11.71       16.88      6.45 o 
   2  12  -4      141.34      127.58     11.73 o 
   3  12  -4       34.92       43.67      7.73 o 
   4  12  -4      305.43      291.21     13.28 o 
   5  12  -4       33.84       44.35      8.80 o 
   6  12  -4      114.95      106.70     10.11 o 
   7  12  -4      376.59      353.96     16.74 o 
   8  12  -4       10.00       13.17      6.56 o 
   9  12  -4       17.07       20.07      7.13 o 
  10  12  -4      217.63      223.40     13.65 o 
  11  12  -4       81.13       71.56      8.58 o 
  12  12  -4       12.22       16.25      6.90 o 
  13  12  -4       22.07       30.49      6.25 o 
  14  12  -4      127.34      114.74      9.77 o 
  15  12  -4       26.35       29.67      8.42 o 
  16  12  -4      104.05      107.91      9.61 o 
  17  12  -4       14.30        9.23      5.78 o 
  18  12  -4       69.11       73.26      8.57 o 
  19  12  -4      144.66      148.85     11.27 o 
  20  12  -4      234.15      234.35     12.30 o 
  21  12  -4       12.62       24.80      6.88 o 
  22  12  -4      136.76      114.74      9.91 o 
  23  12  -4       15.29       24.07      7.74 o 
  24  12  -4        7.43        5.96      6.63 o 
  25  12  -4        3.67        6.85      6.68 o 
  26  12  -4      117.55      131.81     11.49 o 
  27  12  -4       48.26       61.99     11.73 o 
  28  12  -4       33.92       52.11      8.62 o 
  29  12  -4       40.28       68.78      9.28 o 
  30  12  -4       61.81       71.98      9.77 o 
  31  12  -4       63.18       68.18      9.30 o 
   1  13  -4        7.29       10.09      6.96 o 
   2  13  -4       46.59       42.09      7.92 o 
   3  13  -4       17.03       11.20      6.43 o 
   4  13  -4       28.67       26.54      7.65 o 
   5  13  -4       69.79       68.22      9.35 o 
   6  13  -4       70.13       76.75      9.05 o 
   7  13  -4        3.16        1.18      6.40 o 
   8  13  -4       67.69       80.82      9.09 o 
   9  13  -4      232.12      260.36     13.43 o 
  10  13  -4      219.30      193.34     11.75 o 
  11  13  -4      107.42      123.51     10.94 o 
  12  13  -4       63.28       67.12     10.34 o 
  13  13  -4       18.35        4.22      8.37 o 
  14  13  -4      130.57      133.93     12.59 o 
  15  13  -4       76.78       74.31     10.74 o 
  16  13  -4        8.98       11.45      8.31 o 
  17  13  -4      116.67      112.17     12.57 o 
  18  13  -4       86.41       74.22      8.52 o 
  19  13  -4       26.20       30.78      7.84 o 
  20  13  -4      125.45      105.52     11.20 o 
  21  13  -4      322.66      316.67     14.83 o 
  22  13  -4       45.12       49.95      8.68 o 
  23  13  -4       78.28       91.83      9.70 o 
  24  13  -4       57.77       85.14     11.04 o 
  25  13  -4       34.60       40.18      8.15 o 
  26  13  -4       17.37       24.45      7.72 o 
  27  13  -4       49.32       34.29     11.32 o 
   0  14  -4       52.94       47.65     13.50 o 
   1  14  -4        2.81        6.47      7.35 o 
   2  14  -4       51.62       54.02      8.89 o 
   3  14  -4      129.04      140.22     11.49 o 
   4  14  -4       57.20       57.73      9.20 o 
   5  14  -4       16.57       21.43      8.04 o 
   6  14  -4       54.10       62.83      8.61 o 
   7  14  -4        7.22        0.35      6.09 o 
   8  14  -4       16.17        8.57      7.48 o 
   9  14  -4      171.82      176.72     12.09 o 
  10  14  -4       44.66       65.06     11.02 o 
  11  14  -4       49.74       48.41     10.49 o 
  12  14  -4       31.28       31.52      9.83 o 
  13  14  -4      321.78      341.06     18.05 o 
  14  14  -4       86.38       81.78     11.73 o 
  15  14  -4       13.86       29.08     10.43 o 
  16  14  -4       11.92       17.00      9.17 o 
  17  14  -4       22.79       27.71     10.01 o 
  18  14  -4      179.24      198.48     15.05 o 
  19  14  -4       15.96       28.85      9.72 o 
  20  14  -4       30.89       54.87     10.54 o 
  21  14  -4       94.72      104.96     12.96 o 
   1  15  -4      111.24      113.23     11.38 o 
   2  15  -4      118.91      147.91     11.65 o 
   3  15  -4       18.42       23.91      7.78 o 
   4  15  -4       20.38       24.03      7.95 o 
   5  15  -4       33.33       24.01      8.64 o 
   6  15  -4       18.70       27.30      8.88 o 
   7  15  -4       36.67       26.21      8.37 o 
   8  15  -4       37.56       44.69     10.59 o 
   9  15  -4        0.70        6.98      8.48 o 
  10  15  -4       71.14       87.21     14.00 o 
  11  15  -4       51.08       62.65     11.95 o 
  12  15  -4       10.66       11.24      8.95 o 
  13  15  -4        8.13        0.32      8.44 o 
   2   0  -3     3297.19     3743.96     64.05 o 
   4   0  -3    35422.98    40116.90    524.85 o 
   6   0  -3      289.10      372.33     15.07 o 
   8   0  -3    19469.34    21583.66    211.46 o 
  10   0  -3     1426.88     1245.46     19.31 o 
  12   0  -3      387.26      445.82      4.86 o 
  14   0  -3     9272.26    10840.18     79.90 o 
  16   0  -3    21630.86    24028.35    184.89 o 
  18   0  -3      173.57      182.91      4.73 o 
  20   0  -3     1493.04     1633.70     32.92 o 
  22   0  -3     3257.33     3281.11     31.30 o 
  24   0  -3     1351.16     1385.41     17.33 o 
  26   0  -3      240.07      240.39      9.30 o 
  28   0  -3      349.23      387.40     16.14 o 
  30   0  -3      220.69      222.49      9.86 o 
  32   0  -3      858.77      809.72     20.03 o 
  34   0  -3      505.61      468.55     49.22 o 
  36   0  -3      108.99       96.11     12.97 o 
  38   0  -3      268.22      269.55     31.33 o 
  40   0  -3      660.04      611.70     23.83 o 
  42   0  -3      277.55      292.87     30.36 o 
  44   0  -3       43.22       58.80     11.67 o 
  46   0  -3       81.99      110.80     14.78 o 
  48   0  -3      161.25      134.95     16.70 o 
   0   1  -3    41190.20    46828.03    652.80 o 
   1   1  -3     3885.57     4424.16     51.21 o 
   2   1  -3    51069.17    58395.90    516.12 o 
   3   1  -3     3216.80     3657.67     24.07 o 
   4   1  -3    13701.10    14953.18    128.60 o 
   5   1  -3     6620.71     6819.12     63.00 o 
   6   1  -3    37286.95    40940.84    285.97 o 
   7   1  -3    10019.55    10591.65     74.63 o 
   8   1  -3      372.17      360.59      9.47 o 
   9   1  -3     2168.65     2471.17     14.25 o 
  10   1  -3    11421.26    12080.31     83.90 o 
  11   1  -3    15373.28    16812.09    101.14 o 
  12   1  -3      393.84      381.71      6.25 o 
  13   1  -3     4132.67     4447.68     25.37 o 
  14   1  -3    16245.53    17893.12     93.68 o 
  15   1  -3     5879.39     6381.87     39.10 o 
  16   1  -3     4868.98     5423.58     36.20 o 
  17   1  -3       82.65       94.32      5.18 o 
  18   1  -3       29.01       22.44      1.93 o 
  19   1  -3     1141.63     1277.03      9.93 o 
  20   1  -3     3931.15     4128.97     28.31 o 
  21   1  -3      280.89      238.35      4.72 o 
  22   1  -3      219.78      213.08      5.12 o 
  23   1  -3       51.10       40.81      3.73 o 
  24   1  -3      339.97      355.62      7.27 o 
  25   1  -3      368.12      376.31      6.82 o 
  26   1  -3      735.35      806.60     12.88 o 
  27   1  -3      459.53      449.57      9.99 o 
  28   1  -3      217.65      196.11      7.07 o 
  29   1  -3       33.96       24.44      4.87 o 
  30   1  -3      334.46      338.12      8.15 o 
  31   1  -3      284.02      268.38      7.90 o 
  32   1  -3     1180.28     1077.21     18.70 o 
  33   1  -3      400.87      387.26     11.40 o 
  34   1  -3       53.17       50.69      6.29 o 
  35   1  -3      145.41      115.50      8.88 o 
  36   1  -3       10.09       14.23      5.88 o 
  37   1  -3       96.63      120.66     10.07 o 
  38   1  -3      447.88      429.17     14.84 o 
  39   1  -3       18.87       30.84      7.08 o 
  40   1  -3        4.57        8.07      5.43 o 
  41   1  -3       87.58       93.58      9.40 o 
  42   1  -3       46.25       62.44      8.78 o 
  43   1  -3      522.25      507.06     20.15 o 
  44   1  -3      158.58      159.23     11.67 o 
  45   1  -3        5.69       10.90      6.97 o 
  46   1  -3       11.49       37.70      8.67 o 
  47   1  -3      193.07      189.87     15.79 o 
  48   1  -3       47.27       51.05      8.89 o 
  49   1  -3       18.08       23.09      8.01 o 
   1   2  -3     1569.53     1758.16     12.18 o 
   2   2  -3     7601.44     8246.52     55.80 o 
   3   2  -3     1799.77     1981.14     19.92 o 
   4   2  -3      301.42      311.95      6.10 o 
   5   2  -3     6096.26     6635.52     38.34 o 
   6   2  -3     4153.04     4547.01     27.83 o 
   7   2  -3     2979.67     3196.28     29.40 o 
   8   2  -3      965.06     1100.35     15.95 o 
   9   2  -3     1001.64     1041.00     15.84 o 
  10   2  -3     1888.63     1855.07     18.46 o 
  11   2  -3      239.94      177.40      6.24 o 
  12   2  -3     4352.76     4788.37     39.56 o 
  13   2  -3     5613.50     5983.09     40.39 o 
  14   2  -3     1698.44     1768.68     12.82 o 
  15   2  -3     2592.81     3046.05     19.94 o 
  16   2  -3     3821.45     4581.98     27.42 o 
  17   2  -3     7616.34     8868.20     57.90 o 
  18   2  -3     3487.82     3575.79     25.16 o 
  19   2  -3      155.82      179.58      5.29 o 
  20   2  -3       27.30       26.18      3.03 o 
  21   2  -3     2632.95     2596.68     20.86 o 
  22   2  -3      165.78      139.55      5.96 o 
  23   2  -3      302.98      284.12      6.54 o 
  24   2  -3     1090.91     1172.25     13.59 o 
  25   2  -3      213.99      220.84      6.12 o 
  26   2  -3      826.42      852.48     11.54 o 
  27   2  -3       23.42       23.25      3.46 o 
  28   2  -3       82.73       85.02      4.95 o 
  29   2  -3      136.60      134.30      6.68 o 
  30   2  -3      139.72      138.76      6.13 o 
  31   2  -3        1.60        2.85      4.22 o 
  32   2  -3      614.23      579.39     15.66 o 
  33   2  -3      664.10      573.33     16.73 o 
  34   2  -3      400.53      372.40     10.94 o 
  35   2  -3      177.40      176.89      8.73 o 
  36   2  -3      162.42      177.42     10.13 o 
  37   2  -3       88.16       85.15      8.56 o 
  38   2  -3      332.29      361.65     13.53 o 
  39   2  -3      124.17      130.80      9.66 o 
  40   2  -3       59.67       61.14      7.98 o 
  41   2  -3      226.00      216.57     11.80 o 
  42   2  -3      136.68      122.02     11.64 o 
  43   2  -3      143.81      140.87     10.87 o 
  44   2  -3      231.64      215.07     12.61 o 
  45   2  -3      220.87      220.09     12.80 o 
  46   2  -3      249.10      244.83     13.62 o 
  47   2  -3       11.14       22.30      8.94 o 
  48   2  -3       44.87       51.86     10.36 o 
  49   2  -3       30.56       33.23     12.88 o 
   0   3  -3     6282.62     7030.09     55.67 o 
   1   3  -3     3740.60     4230.36     31.01 o 
   2   3  -3      949.69     1019.54     10.91 o 
   3   3  -3      171.80      190.74      4.23 o 
   4   3  -3      903.44      820.48      8.06 o 
   5   3  -3      670.02      632.82      8.58 o 
   6   3  -3     1699.61     1886.25     14.77 o 
   7   3  -3     1210.26     1255.65     11.72 o 
   8   3  -3     3138.75     3475.60     22.59 o 
   9   3  -3     1430.10     1536.67     15.98 o 
  10   3  -3     1887.13     2021.08     14.28 o 
  11   3  -3      916.70      925.81     10.24 o 
  12   3  -3     1965.75     2022.28     20.24 o 
  13   3  -3     1045.55     1248.12     16.10 o 
  14   3  -3     2175.88     2434.13     25.46 o 
  15   3  -3     4455.44     4835.82     37.25 o 
  16   3  -3      715.50      730.48      9.04 o 
  17   3  -3      662.61      717.06     13.00 o 
  18   3  -3     2436.96     2320.59     19.83 o 
  19   3  -3      605.94      670.13      9.93 o 
  20   3  -3      247.47      199.17      5.60 o 
  21   3  -3      171.65      182.50      5.01 o 
  22   3  -3      606.44      560.08      9.59 o 
  23   3  -3      363.13      386.87     10.22 o 
  24   3  -3      791.92      790.86     10.40 o 
  25   3  -3      304.28      274.69      7.74 o 
  26   3  -3      431.03      441.29      8.21 o 
  27   3  -3      635.72      571.18     12.93 o 
  28   3  -3      537.67      569.64      9.70 o 
  29   3  -3      321.91      315.74     10.09 o 
  30   3  -3     1434.86     1316.45     21.59 o 
  31   3  -3      178.11      178.22      7.93 o 
  32   3  -3      255.82      239.01      9.60 o 
  33   3  -3      467.54      445.10     11.86 o 
  34   3  -3      794.00      686.17     14.52 o 
  35   3  -3      343.50      340.21     11.23 o 
  36   3  -3      725.67      713.75     17.15 o 
  37   3  -3      150.87      125.48      8.35 o 
  38   3  -3      179.05      183.89     11.02 o 
  39   3  -3       70.50       77.98     10.22 o 
  40   3  -3      215.81      220.78     13.17 o 
  41   3  -3       10.39       15.59      6.44 o 
  42   3  -3      251.22      245.98     12.93 o 
  43   3  -3       96.92      111.36     11.76 o 
  44   3  -3      150.12      140.29     15.26 o 
  45   3  -3       57.14       71.92     11.07 o 
  46   3  -3       17.86       11.67      8.22 o 
  47   3  -3       85.61       72.00     14.24 o 
  48   3  -3       10.99       22.84     10.21 o 
   1   4  -3     2219.09     2279.26     16.33 o 
   2   4  -3     1284.95     1339.22     13.07 o 
   3   4  -3      747.09      715.16      8.92 o 
   4   4  -3     1051.28     1118.68     11.58 o 
   5   4  -3      331.30      342.38      5.11 o 
   6   4  -3      487.26      552.02     10.18 o 
   7   4  -3     1283.06     1337.34     12.61 o 
   8   4  -3     2436.76     2529.24     24.63 o 
   9   4  -3     2143.21     2112.36     16.81 o 
  10   4  -3      862.46      953.48     10.28 o 
  11   4  -3     4354.03     4462.38     32.29 o 
  12   4  -3     2399.04     2551.98     22.67 o 
  13   4  -3      887.72      971.97     16.08 o 
  14   4  -3      477.67      499.59      8.33 o 
  15   4  -3     3263.61     3374.44     29.10 o 
  16   4  -3      247.18      266.34      9.12 o 
  17   4  -3     1455.39     1476.32     16.31 o 
  18   4  -3      340.07      388.69      7.72 o 
  19   4  -3      778.63      758.89      9.73 o 
  20   4  -3       75.74       72.90      4.21 o 
  21   4  -3     1663.50     1539.00     14.27 o 
  22   4  -3      279.90      287.18      6.72 o 
  23   4  -3     1820.00     1789.75     17.83 o 
  24   4  -3      741.61      772.23     12.19 o 
  25   4  -3      684.34      698.61     13.55 o 
  26   4  -3      189.78      183.56      6.15 o 
  27   4  -3     2349.55     2234.91     22.17 o 
  28   4  -3      603.57      580.43     13.22 o 
  29   4  -3     2627.78     2501.02     26.40 o 
  30   4  -3      434.55      429.27     10.71 o 
  31   4  -3       68.84       67.09      5.13 o 
  32   4  -3      653.60      582.96     13.43 o 
  33   4  -3      870.01      807.88     16.07 o 
  34   4  -3       69.31       74.85      6.91 o 
  35   4  -3      469.78      426.98     11.81 o 
  36   4  -3      145.81      134.95      8.10 o 
  37   4  -3        5.02        7.32      4.94 o 
  38   4  -3       48.29       40.06      6.26 o 
  39   4  -3       70.53       73.71      8.13 o 
  40   4  -3       44.70       45.45      9.32 o 
  41   4  -3      660.92      571.85     20.77 o 
  42   4  -3      177.40      166.30     13.64 o 
  43   4  -3       41.02       36.95     10.36 o 
  44   4  -3       42.90       39.81     11.50 o 
  45   4  -3       52.06       63.08     10.59 o 
  46   4  -3       25.63       16.97      9.63 o 
  47   4  -3       26.68       22.23      9.12 o 
  48   4  -3       53.05       37.34      9.85 o 
   0   5  -3     5827.35     6062.60     52.46 o 
   1   5  -3     1392.98     1354.57     11.86 o 
   2   5  -3     1817.58     1888.15     17.74 o 
   3   5  -3      780.89      913.96     10.93 o 
   4   5  -3     3159.95     3454.95     25.28 o 
   5   5  -3     2283.32     2660.77     18.95 o 
   6   5  -3      944.44      896.08      9.83 o 
   7   5  -3      119.55      130.11      3.27 o 
   8   5  -3     5592.64     6117.50     50.15 o 
   9   5  -3      705.41      681.39     12.30 o 
  10   5  -3     6010.15     6211.77     47.90 o 
  11   5  -3        6.57        5.54      3.07 o 
  12   5  -3     2333.08     2333.37     19.61 o 
  13   5  -3       21.56       17.17      3.28 o 
  14   5  -3      910.38      909.98     13.28 o 
  15   5  -3      119.73      128.40      4.34 o 
  16   5  -3      502.28      627.05      8.77 o 
  17   5  -3       10.48       23.19      3.53 o 
  18   5  -3      747.78      667.14     11.46 o 
  19   5  -3      475.34      504.74      8.30 o 
  20   5  -3     1769.49     1661.22     17.27 o 
  21   5  -3      506.51      523.52     10.69 o 
  22   5  -3     4446.59     4335.67     34.52 o 
  23   5  -3      265.12      256.40      7.39 o 
  24   5  -3      545.71      496.77     10.10 o 
  25   5  -3       59.51       55.93      4.82 o 
  26   5  -3      400.57      367.59      8.47 o 
  27   5  -3      615.58      565.96     11.01 o 
  28   5  -3      655.30      594.73     14.50 o 
  29   5  -3      184.32      180.30      7.44 o 
  30   5  -3     1144.71     1068.18     20.24 o 
  31   5  -3      356.65      369.96     11.03 o 
  32   5  -3      395.42      382.34     10.33 o 
  33   5  -3        0.54        7.07      4.93 o 
  34   5  -3       32.75       28.81      5.65 o 
  35   5  -3       18.66       21.85      5.51 o 
  36   5  -3      157.02      165.25      9.67 o 
  37   5  -3      112.13      128.75      9.40 o 
  38   5  -3      113.04      133.80     10.30 o 
  39   5  -3       50.02       48.73      7.68 o 
  40   5  -3      283.49      305.39     27.95 o 
  41   5  -3      161.32      154.72     13.73 o 
  42   5  -3      279.34      273.78     16.36 o 
  43   5  -3       29.98       45.18     10.13 o 
  44   5  -3      112.99      127.79     13.28 o 
  45   5  -3        5.16       11.82      8.60 o 
  46   5  -3        1.89        7.63      8.59 o 
  47   5  -3       18.68       11.58      8.84 o 
   1   6  -3       61.91       77.01      4.14 o 
   2   6  -3     1966.97     2145.81     17.06 o 
   3   6  -3     1644.66     1742.53     14.49 o 
   4   6  -3      533.36      549.78      7.62 o 
   5   6  -3     1446.20     1353.84     12.78 o 
   6   6  -3      519.92      494.48      6.09 o 
   7   6  -3      670.85      676.03      8.87 o 
   8   6  -3      153.09      162.18      4.60 o 
   9   6  -3      237.54      278.04      6.29 o 
  10   6  -3     2108.22     2171.49     23.53 o 
  11   6  -3      829.96      838.12      9.94 o 
  12   6  -3      835.72      904.87     11.27 o 
  13   6  -3      453.20      517.10      8.14 o 
  14   6  -3      162.84      169.13      4.58 o 
  15   6  -3       98.55      108.75      4.53 o 
  16   6  -3      817.41      868.69     10.91 o 
  17   6  -3     1101.63      967.24     11.04 o 
  18   6  -3      217.89      219.65      6.66 o 
  19   6  -3     2881.63     2732.75     21.97 o 
  20   6  -3       52.27       68.59      4.63 o 
  21   6  -3     1012.32      896.09     10.79 o 
  22   6  -3     2477.15     2433.08     25.22 o 
  23   6  -3      753.01      679.06     11.63 o 
  24   6  -3      543.57      546.26     11.51 o 
  25   6  -3      413.36      377.49     10.14 o 
  26   6  -3      406.10      413.11     10.44 o 
  27   6  -3       13.51       23.63      4.49 o 
  28   6  -3      521.94      511.31     12.94 o 
  29   6  -3      517.69      511.70     11.63 o 
  30   6  -3      421.63      412.40     11.48 o 
  31   6  -3      266.26      228.14     10.42 o 
  32   6  -3      279.26      260.23     14.01 o 
  33   6  -3      215.66      205.26      9.67 o 
  34   6  -3      213.80      215.42      9.70 o 
  35   6  -3      218.93      224.93     14.66 o 
  36   6  -3       63.71       62.54      8.28 o 
  37   6  -3      136.22      147.76     10.35 o 
  38   6  -3        0.20       11.75      6.76 o 
  39   6  -3      361.51      355.20     14.70 o 
  40   6  -3       39.20       36.90     11.54 o 
  41   6  -3       91.76      117.49     12.53 o 
  42   6  -3       76.84       95.83     11.95 o 
  43   6  -3        0.34        7.12      7.67 o 
  44   6  -3       39.09       35.02     18.07 o 
  45   6  -3       85.72       68.37     11.44 o 
  46   6  -3        5.42       12.10      8.90 o 
   0   7  -3      507.09      590.90     18.48 o 
   1   7  -3     1054.64     1026.74     14.25 o 
   2   7  -3     1436.69     1393.56     12.57 o 
   3   7  -3       55.09       61.38      3.62 o 
   4   7  -3      177.28      191.03      5.43 o 
   5   7  -3      105.99      115.06      4.17 o 
   6   7  -3      313.03      255.00      6.23 o 
   7   7  -3      195.05      196.22      5.05 o 
   8   7  -3      221.45      197.83      6.32 o 
   9   7  -3      841.73      763.97     11.15 o 
  10   7  -3     1044.27      955.73     13.24 o 
  11   7  -3      629.87      555.54      9.80 o 
  12   7  -3       60.02       74.49      4.50 o 
  13   7  -3      216.69      225.59      6.05 o 
  14   7  -3       60.28       65.20      4.23 o 
  15   7  -3       58.61       75.87      4.35 o 
  16   7  -3      733.04      689.03     11.01 o 
  17   7  -3      153.45      172.05      5.58 o 
  18   7  -3      977.20      873.27     12.06 o 
  19   7  -3      657.77      640.23     10.86 o 
  20   7  -3      110.29      119.53      5.56 o 
  21   7  -3      455.26      440.43      9.16 o 
  22   7  -3     1073.25     1034.71     16.21 o 
  23   7  -3       60.89       64.21      5.37 o 
  24   7  -3      440.80      458.35      9.81 o 
  25   7  -3      162.63      193.89      6.62 o 
  26   7  -3       17.13       19.32      4.11 o 
  27   7  -3       56.96       61.35      5.20 o 
  28   7  -3      202.08      230.65      8.05 o 
  29   7  -3       11.01       11.60      4.91 o 
  30   7  -3      895.40      851.90     15.44 o 
  31   7  -3      140.06      159.13      7.82 o 
  32   7  -3      144.81      142.24      7.78 o 
  33   7  -3      337.80      336.84     10.41 o 
  34   7  -3       16.15       21.76      7.66 o 
  35   7  -3       15.58       15.36      4.99 o 
  36   7  -3       64.13       68.68      7.40 o 
  37   7  -3      222.20      231.71     11.45 o 
  38   7  -3      268.69      233.09     11.03 o 
  39   7  -3       32.65       34.77      6.85 o 
  40   7  -3       30.38       23.46      6.98 o 
  41   7  -3       17.38       18.19      7.39 o 
  42   7  -3       42.17       58.35      9.13 o 
  43   7  -3       13.66        9.54      7.34 o 
  44   7  -3       48.60       50.52     11.32 o 
   1   8  -3       82.56       85.23      4.28 o 
   2   8  -3      672.31      686.34     10.08 o 
   3   8  -3     1058.47     1049.14     13.09 o 
   4   8  -3     2233.98     2161.24     20.63 o 
   5   8  -3      503.45      453.57     10.91 o 
   6   8  -3      159.49      167.23      8.27 o 
   7   8  -3      192.02      179.78      9.58 o 
   8   8  -3     3551.95     3549.44     33.33 o 
   9   8  -3      707.47      709.65     19.13 o 
  10   8  -3     1846.54     1909.26     22.44 o 
  11   8  -3      496.86      469.49      9.26 o 
  12   8  -3      790.55      735.53     11.80 o 
  13   8  -3      158.32      150.88      5.45 o 
  14   8  -3      308.85      292.17      7.33 o 
  15   8  -3     1184.49     1128.82     13.38 o 
  16   8  -3     1291.84     1178.63     14.13 o 
  17   8  -3      308.25      289.86      7.18 o 
  18   8  -3      873.54      836.32     13.47 o 
  19   8  -3      722.18      676.55     12.32 o 
  20   8  -3      421.69      410.82      9.74 o 
  21   8  -3       50.22       44.23      4.92 o 
  22   8  -3      488.71      468.72     11.11 o 
  23   8  -3      208.81      211.06      7.89 o 
  24   8  -3       17.39       26.03      4.38 o 
  25   8  -3       78.02       82.37      6.56 o 
  26   8  -3      235.44      222.91      8.97 o 
  27   8  -3      558.31      502.52     11.53 o 
  28   8  -3      107.06      106.59      7.47 o 
  29   8  -3       66.66       63.63      7.76 o 
  30   8  -3       32.79       43.49      5.82 o 
  31   8  -3       64.74       57.63      6.56 o 
  32   8  -3      442.90      414.00     15.10 o 
  33   8  -3       82.21       73.25      7.90 o 
  34   8  -3       80.54       97.12      9.33 o 
  35   8  -3       67.40       71.41      7.30 o 
  36   8  -3      179.29      190.49      9.36 o 
  37   8  -3        2.84        9.49      5.49 o 
  38   8  -3      114.20      115.10     12.68 o 
  39   8  -3       27.78       29.16      6.79 o 
  40   8  -3        2.36        6.58      5.96 o 
  41   8  -3      182.64      191.32     11.20 o 
  42   8  -3       55.13       48.81      8.69 o 
   0   9  -3     1064.93     1038.16     23.63 o 
   1   9  -3      469.65      453.58      9.60 o 
   2   9  -3     1547.46     1515.75     21.95 o 
   3   9  -3     1199.39     1088.57     19.35 o 
   4   9  -3       75.35       80.25      7.90 o 
   5   9  -3      725.05      680.07     13.40 o 
   6   9  -3      326.84      325.18      9.56 o 
   7   9  -3     2389.58     2248.05     25.63 o 
   8   9  -3      900.06      825.01     14.18 o 
   9   9  -3       29.10       26.20      5.63 o 
  10   9  -3      879.35      857.99     14.95 o 
  11   9  -3        1.74        5.81      4.08 o 
  12   9  -3      162.97      143.16      9.72 o 
  13   9  -3      232.02      221.83      9.06 o 
  14   9  -3      487.47      427.48      9.92 o 
  15   9  -3     1241.89     1161.54     17.96 o 
  16   9  -3      300.40      265.86      8.72 o 
  17   9  -3      126.48      132.69      7.06 o 
  18   9  -3      227.56      207.74     11.03 o 
  19   9  -3      321.00      287.83     10.19 o 
  20   9  -3      435.85      410.38     11.14 o 
  21   9  -3      138.19      144.35      7.75 o 
  22   9  -3      305.79      323.05     14.13 o 
  23   9  -3      264.78      259.41     10.01 o 
  24   9  -3      173.46      170.49      7.56 o 
  25   9  -3        1.43        6.13      4.40 o 
  26   9  -3      558.98      512.31     12.90 o 
  27   9  -3      287.49      249.87     10.67 o 
  28   9  -3       23.74       23.68      5.08 o 
  29   9  -3       15.03       15.59      4.99 o 
  30   9  -3       68.93       72.04      6.14 o 
  31   9  -3      129.78      137.11      8.16 o 
  32   9  -3       12.05       12.90      5.05 o 
  33   9  -3        7.00        5.72      5.26 o 
  34   9  -3      137.10      149.02     10.10 o 
  35   9  -3      136.50      136.23      9.74 o 
  36   9  -3      106.96      128.70      9.29 o 
  37   9  -3      117.66      143.17     10.13 o 
  38   9  -3       51.66       51.52      8.24 o 
  39   9  -3       19.27       15.70      6.62 o 
  40   9  -3       12.21       13.39      8.62 o 
   1  10  -3       70.93       72.58      7.26 o 
   2  10  -3        0.97        5.48      4.40 o 
   3  10  -3      681.27      657.84     24.04 o 
   4  10  -3     1730.16     1569.26     25.52 o 
   5  10  -3      161.90      172.48      9.21 o 
   6  10  -3      123.03      118.02      7.34 o 
   7  10  -3      917.38      909.79     16.05 o 
   8  10  -3      228.30      243.85      9.41 o 
   9  10  -3      423.96      410.70     11.24 o 
  10  10  -3       91.08       93.93      6.91 o 
  11  10  -3       74.57       81.37      6.33 o 
  12  10  -3       27.82       36.42      5.52 o 
  13  10  -3       30.29       28.88      5.40 o 
  14  10  -3      867.93      770.72     12.93 o 
  15  10  -3      223.89      208.12      7.83 o 
  16  10  -3      104.50       94.98      7.53 o 
  17  10  -3      374.44      353.74     11.69 o 
  18  10  -3      239.61      209.61     10.83 o 
  19  10  -3      212.22      220.52     16.35 o 
  20  10  -3      606.11      608.00     16.53 o 
  21  10  -3       81.16       93.97      9.08 o 
  22  10  -3        6.41        3.60      5.32 o 
  23  10  -3       19.96       24.43      8.96 o 
  24  10  -3      124.61      122.55      9.15 o 
  25  10  -3        1.32        6.22      5.76 o 
  26  10  -3       37.07       32.48      7.11 o 
  27  10  -3       40.46       43.74      6.99 o 
  28  10  -3        6.37        5.01      5.81 o 
  29  10  -3        7.14       11.55      6.18 o 
  30  10  -3       97.69       89.92      9.15 o 
  31  10  -3       61.07       62.27      8.27 o 
  32  10  -3      133.59      128.58     10.26 o 
  33  10  -3      117.66      145.69     11.00 o 
  34  10  -3      258.33      272.67     13.48 o 
  35  10  -3      149.42      154.90     11.94 o 
  36  10  -3       68.21       64.56      8.57 o 
  37  10  -3       13.83        9.60      6.55 o 
  38  10  -3        0.21        7.06      6.55 o 
   0  11  -3        2.00        0.09      7.78 o 
   1  11  -3        5.29        3.73      5.68 o 
   2  11  -3      280.12      257.52     14.65 o 
   3  11  -3      158.91      163.37     10.02 o 
   4  11  -3       28.43       18.04      6.58 o 
   5  11  -3      899.40      850.74     18.34 o 
   6  11  -3      122.78      134.45      7.85 o 
   7  11  -3     1295.22     1192.94     19.49 o 
   8  11  -3       65.12       57.10      6.74 o 
   9  11  -3      183.11      193.29      9.61 o 
  10  11  -3       79.40       76.80      6.84 o 
  11  11  -3       65.26       61.70      6.90 o 
  12  11  -3      197.60      184.01      9.51 o 
  13  11  -3      491.07      424.80     13.49 o 
  14  11  -3       29.49       21.34      5.87 o 
  15  11  -3       83.29       71.38      7.95 o 
  16  11  -3      160.49      154.12     10.24 o 
  17  11  -3      163.77      160.90     10.28 o 
  18  11  -3      156.31      166.12     10.13 o 
  19  11  -3      206.36      190.16     10.58 o 
  20  11  -3      156.87      146.80      9.87 o 
  21  11  -3       23.95       18.61      6.66 o 
  22  11  -3        9.34       18.72      6.28 o 
  23  11  -3        1.43        3.30      5.73 o 
  24  11  -3      130.01      138.36     10.69 o 
  25  11  -3      436.31      453.79     16.02 o 
  26  11  -3       18.07       25.47      6.88 o 
  27  11  -3       33.06       35.17      7.80 o 
  28  11  -3       38.46       42.33      7.77 o 
  29  11  -3       43.28       38.94      7.85 o 
  30  11  -3       11.01        7.69      6.79 o 
  31  11  -3      235.66      242.17     16.59 o 
  32  11  -3        6.30       15.49      7.19 o 
  33  11  -3       73.58       74.04      9.42 o 
  34  11  -3       43.06       37.67      8.41 o 
  35  11  -3       19.70       30.71      7.97 o 
   1  12  -3       10.08       11.44      6.39 o 
   2  12  -3      414.69      392.96     18.17 o 
   3  12  -3       33.04       45.08      7.06 o 
   4  12  -3      264.95      240.04     11.67 o 
   5  12  -3      179.13      187.18     10.74 o 
   6  12  -3      192.68      204.01     10.76 o 
   7  12  -3      219.05      222.18     13.82 o 
   8  12  -3      274.92      270.02     12.37 o 
   9  12  -3       20.06       25.11     13.65 o 
  10  12  -3      249.54      261.08     10.59 o 
  11  12  -3       92.00       94.56      7.34 o 
  12  12  -3       66.87       75.18      7.35 o 
  13  12  -3       53.10       53.07      8.11 o 
  14  12  -3       81.58       76.75      8.24 o 
  15  12  -3       10.94       19.74      6.43 o 
  16  12  -3      234.72      225.23     11.86 o 
  17  12  -3       29.80       24.40      6.69 o 
  18  12  -3      177.97      175.88     11.93 o 
  19  12  -3       10.16        6.07      6.12 o 
  20  12  -3       38.00       37.77      9.40 o 
  21  12  -3        2.29        3.78      6.11 o 
  22  12  -3      336.12      320.60     14.30 o 
  23  12  -3       42.84       62.60      8.28 o 
  24  12  -3       51.06       47.78      7.54 o 
  25  12  -3        0.32        5.14      6.73 o 
  26  12  -3      232.39      273.19     13.40 o 
  27  12  -3        7.34       19.75      7.91 o 
  28  12  -3      200.20      216.56     12.69 o 
  29  12  -3       37.20       42.93      8.49 o 
  30  12  -3       37.77       58.36      8.92 o 
  31  12  -3       35.27       24.71      7.29 o 
  32  12  -3       31.71       45.98      8.64 o 
   0  13  -3      130.20      111.82     14.13 o 
   1  13  -3      198.94      194.58     16.51 o 
   2  13  -3      110.77      118.97      9.95 o 
   3  13  -3       10.19        5.05      6.42 o 
   4  13  -3       63.44       67.26      8.70 o 
   5  13  -3       29.98       34.08      7.50 o 
   6  13  -3      159.67      138.85     10.43 o 
   7  13  -3       15.24       16.21      6.31 o 
   8  13  -3       11.96        7.86      6.31 o 
   9  13  -3       33.00       23.84      6.98 o 
  10  13  -3       27.20       28.57      7.55 o 
  11  13  -3      164.78      183.16     14.53 o 
  12  13  -3      142.68      140.33     12.81 o 
  13  13  -3       71.99       68.47     10.67 o 
  14  13  -3       12.23        8.09      6.53 o 
  15  13  -3       21.10       20.46      7.23 o 
  16  13  -3       61.80       62.08      9.09 o 
  17  13  -3       92.65      127.79     10.62 o 
  18  13  -3       28.73       29.37      7.71 o 
  19  13  -3       89.30       95.38      9.78 o 
  20  13  -3       76.28       69.44      9.50 o 
  21  13  -3       24.82       32.60      8.52 o 
  22  13  -3       62.07       54.19      8.86 o 
  23  13  -3       57.91       53.39     11.73 o 
  24  13  -3       96.41       94.65     10.50 o 
  25  13  -3       80.81       79.89      9.83 o 
  26  13  -3       14.57       24.17      7.51 o 
  27  13  -3       20.64       18.66      7.43 o 
  28  13  -3        2.32        4.73      6.25 o 
   1  14  -3       62.30       62.83      8.73 o 
   2  14  -3       59.59       59.03      9.01 o 
   3  14  -3        0.60       15.00      6.99 o 
   4  14  -3      188.74      181.73     11.88 o 
   5  14  -3       25.30       16.99      7.66 o 
   6  14  -3       36.40       33.85      8.76 o 
   7  14  -3       12.88       20.12      7.30 o 
   8  14  -3       77.69       80.53      9.24 o 
   9  14  -3       25.52       30.40      9.13 o 
  10  14  -3       66.84       77.64     13.56 o 
  11  14  -3       59.12       56.24     12.36 o 
  12  14  -3       11.41        9.96      8.37 o 
  13  14  -3       66.14       72.15     20.39 o 
  14  14  -3       26.61       29.87      9.32 o 
  15  14  -3       82.27       91.27     11.81 o 
  16  14  -3       56.71       42.33     13.67 o 
  17  14  -3       19.25       15.45      8.97 o 
  18  14  -3       25.53       28.07      9.54 o 
  19  14  -3        1.06        1.46      6.53 o 
  20  14  -3       81.16       97.20     10.69 o 
  21  14  -3       12.20       21.17      7.32 o 
  22  14  -3       20.94       29.92      7.92 o 
  23  14  -3       79.31       97.57     10.13 o 
   0  15  -3       32.98       17.63     11.04 o 
   1  15  -3       19.07       12.37      7.58 o 
   2  15  -3       30.13       28.47      8.24 o 
   3  15  -3       78.30       73.60      9.86 o 
   4  15  -3        9.15       12.92      7.88 o 
   5  15  -3       71.71       78.58     10.22 o 
   6  15  -3       13.01       23.10      8.32 o 
   7  15  -3       41.64       37.56     11.99 o 
   8  15  -3       14.17       17.06      9.21 o 
   9  15  -3       13.81        0.09      7.99 o 
  10  15  -3       24.49       36.13     10.42 o 
  11  15  -3       47.27       57.44     11.29 o 
  12  15  -3       36.58       40.34     12.91 o 
  13  15  -3       47.67       51.29     11.28 o 
  14  15  -3       48.28       37.82     10.34 o 
  15  15  -3        2.57        0.20      7.76 o 
  16  15  -3       14.06       30.12     16.41 o 
   2   0  -2    30302.45    32842.88    397.11 o 
   4   0  -2    19623.39    20844.02    232.37 o 
   6   0  -2    57356.16    66961.76    736.84 o 
   8   0  -2     2316.22     2673.63     17.40 o 
  10   0  -2     3867.36     4136.04     38.34 o 
  12   0  -2     2302.84     2590.09     40.34 o 
  14   0  -2      354.06      338.90      6.21 o 
  16   0  -2      266.04      310.18      6.78 o 
  18   0  -2    15831.48    17298.66    131.57 o 
  20   0  -2     5163.69     5389.72     48.03 o 
  22   0  -2     1775.08     1745.66     23.69 o 
  24   0  -2     2780.40     2630.98     28.52 o 
  26   0  -2       93.17       69.49      8.71 o 
  28   0  -2      442.52      482.92     14.94 o 
  30   0  -2     2192.35     2177.83     31.44 o 
  32   0  -2       73.26       82.74      7.80 o 
  34   0  -2     1931.46     1720.11     33.62 o 
  36   0  -2      605.91      555.21     17.21 o 
  38   0  -2      126.55      128.83     12.97 o 
  40   0  -2      241.88      226.16     20.53 o 
  42   0  -2      383.20      377.43     20.27 o 
  44   0  -2      476.76      466.11     33.41 o 
  46   0  -2      177.51      188.91     17.33 o 
  48   0  -2      369.15      360.80     22.77 o 
  50   0  -2       40.58       43.29     18.82 o 
   1   1  -2     1452.68     1535.19     41.33 o 
   2   1  -2    11608.59    12877.62    153.71 o 
   3   1  -2    17179.41    18982.83    121.21 o 
   4   1  -2    31377.00    34933.35    239.60 o 
   5   1  -2    42773.54    47641.00    282.57 o 
   6   1  -2    18218.56    20727.51    177.46 o 
   7   1  -2    57227.83    64503.21    319.40 o 
   8   1  -2    44430.32    49507.07    321.53 o 
   9   1  -2     8198.67     8880.57     62.35 o 
  10   1  -2    18250.28    20429.12    127.46 o 
  11   1  -2     2052.08     2114.30     22.84 o 
  12   1  -2     1510.32     1593.65     11.68 o 
  13   1  -2     3001.57     3359.78     16.62 o 
  14   1  -2     1690.85     1783.48      9.93 o 
  15   1  -2     4669.42     5207.67     34.94 o 
  16   1  -2      866.73     1055.20     11.11 o 
  17   1  -2    13233.20    13910.73     73.12 o 
  18   1  -2      288.34      307.11      8.50 o 
  19   1  -2      808.77      797.54      8.10 o 
  20   1  -2       11.70       10.43      1.60 o 
  21   1  -2      816.35      758.22      7.74 o 
  22   1  -2      138.22      132.01      3.39 o 
  23   1  -2      241.71      251.98      5.90 o 
  24   1  -2     1464.56     1462.08     15.99 o 
  25   1  -2      389.05      412.55      6.84 o 
  26   1  -2       55.92       62.26      3.65 o 
  27   1  -2      122.61      109.80      4.86 o 
  28   1  -2        0.55        2.29      3.15 o 
  29   1  -2     1035.28     1046.72     14.57 o 
  30   1  -2       12.56       16.27      3.82 o 
  31   1  -2      248.53      255.00      8.74 o 
  32   1  -2      953.56      947.38     14.22 o 
  33   1  -2     1493.80     1407.87     18.32 o 
  34   1  -2       72.62       84.40      5.93 o 
  35   1  -2      109.88       99.13      6.45 o 
  36   1  -2       77.26       78.18      6.03 o 
  37   1  -2      179.44      151.25      8.62 o 
  38   1  -2      165.20      165.77      8.85 o 
  39   1  -2        1.73        5.87      5.06 o 
  40   1  -2      247.37      257.41     16.39 o 
  41   1  -2      307.68      283.53     12.73 o 
  42   1  -2      164.93      143.39     10.65 o 
  43   1  -2       53.00       67.67      8.84 o 
  44   1  -2        6.07       22.20      7.13 o 
  45   1  -2      595.70      576.78     19.73 o 
  46   1  -2      100.41      118.79     13.26 o 
  47   1  -2       29.06       34.57     12.91 o 
  48   1  -2        5.48       17.70      9.14 o 
  49   1  -2       74.36       66.96     11.01 o 
  50   1  -2       21.78       32.78     14.80 o 
   0   2  -2     3604.62     3872.16     34.96 o 
   1   2  -2     4310.41     4402.59     47.66 o 
   2   2  -2     8246.67     9314.77     63.15 o 
   3   2  -2    13479.49    14992.69    136.23 o 
   4   2  -2     7880.09     8797.67     49.42 o 
   5   2  -2     6604.66     7390.67     79.16 o 
   6   2  -2    11179.09    12161.05     95.88 o 
   7   2  -2     4236.45     4643.85     48.75 o 
   8   2  -2    14405.40    15435.05    115.88 o 
   9   2  -2      141.96      162.05      5.90 o 
  10   2  -2      900.33     1035.16     14.82 o 
  11   2  -2     1519.61     1745.11      9.54 o 
  12   2  -2     1236.89     1377.48     11.02 o 
  13   2  -2     3458.72     3787.21     20.46 o 
  14   2  -2     9933.06    11162.25     65.60 o 
  15   2  -2      910.06     1054.06     11.47 o 
  16   2  -2      416.06      414.82      7.30 o 
  17   2  -2     1569.86     1786.15     16.91 o 
  18   2  -2     1651.02     1903.04     16.65 o 
  19   2  -2      350.05      394.19      5.90 o 
  20   2  -2      129.68      116.51      3.96 o 
  21   2  -2      652.73      625.05     13.71 o 
  22   2  -2      749.00      709.46      9.97 o 
  23   2  -2      231.16      245.01      5.44 o 
  24   2  -2      155.79      144.20      4.93 o 
  25   2  -2      602.18      608.46     10.30 o 
  26   2  -2      872.19      888.49     11.53 o 
  27   2  -2      209.13      211.50      6.90 o 
  28   2  -2      183.10      163.41      5.79 o 
  29   2  -2      647.55      613.30     10.36 o 
  30   2  -2      323.40      287.73      7.97 o 
  31   2  -2      624.13      589.72     11.07 o 
  32   2  -2     1313.38     1238.10     16.80 o 
  33   2  -2       22.27       29.31      4.33 o 
  34   2  -2        1.51        0.59      3.67 o 
  35   2  -2       45.46       37.79      4.81 o 
  36   2  -2      159.00      143.89      7.97 o 
  37   2  -2      155.65      161.85      8.52 o 
  38   2  -2       74.64       76.06      7.11 o 
  39   2  -2      643.88      573.62     14.34 o 
  40   2  -2       28.55       36.02      6.25 o 
  41   2  -2       96.64       80.97      9.43 o 
  42   2  -2      140.06      140.84     10.33 o 
  43   2  -2       51.98       65.30      8.53 o 
  44   2  -2      279.91      264.57     15.86 o 
  45   2  -2       57.42       84.33     11.14 o 
  46   2  -2       55.57       57.14     10.59 o 
  47   2  -2       18.43       16.13      8.80 o 
  48   2  -2       26.75       33.04      9.15 o 
  49   2  -2       58.27       38.48      9.89 o 
   1   3  -2     2785.91     3179.76     26.07 o 
   2   3  -2     3133.59     3452.72     15.07 o 
   3   3  -2     5145.34     5775.34     27.98 o 
   4   3  -2     2039.21     2166.34     13.54 o 
   5   3  -2     4783.90     5052.43     41.57 o 
   6   3  -2       81.09       73.37      6.08 o 
   7   3  -2     1295.90     1304.31      7.45 o 
   8   3  -2      859.33      869.91      8.78 o 
   9   3  -2      451.79      448.07      7.40 o 
  10   3  -2      800.83      742.76     11.95 o 
  11   3  -2      993.59     1119.87     11.27 o 
  12   3  -2      545.78      529.44      9.93 o 
  13   3  -2       42.14       49.64      3.05 o 
  14   3  -2     2358.74     2522.06     18.83 o 
  15   3  -2     2585.59     2665.39     17.26 o 
  16   3  -2     2599.14     2831.27     21.70 o 
  17   3  -2     1194.22     1306.04     17.77 o 
  18   3  -2     2233.24     2292.58     19.84 o 
  19   3  -2     2254.10     2355.02     19.19 o 
  20   3  -2      991.17      905.87     10.77 o 
  21   3  -2     2142.53     2181.89     18.36 o 
  22   3  -2     1665.60     1612.60     15.26 o 
  23   3  -2     2246.09     2159.21     19.91 o 
  24   3  -2     2230.93     2303.72     18.72 o 
  25   3  -2      793.94      798.33     13.39 o 
  26   3  -2      425.60      439.60      9.79 o 
  27   3  -2     1139.39     1069.20     13.47 o 
  28   3  -2      231.61      220.53      7.94 o 
  29   3  -2       64.05       59.50      4.40 o 
  30   3  -2      539.45      498.39      9.54 o 
  31   3  -2       12.77       16.07      5.45 o 
  32   3  -2     1290.84     1214.02     17.74 o 
  33   3  -2       44.70       40.17      5.14 o 
  34   3  -2       75.76       82.84      6.90 o 
  35   3  -2       42.04       45.75      6.17 o 
  36   3  -2       15.25       12.28      5.11 o 
  37   3  -2      475.95      460.57     13.24 o 
  38   3  -2       25.83       27.52      6.22 o 
  39   3  -2      398.47      388.64     12.25 o 
  40   3  -2      164.03      194.69     12.32 o 
  41   3  -2      157.75      157.87     10.55 o 
  42   3  -2      105.91       91.57     11.16 o 
  43   3  -2        0.39        6.99      7.82 o 
  44   3  -2       88.13       90.88     13.62 o 
  45   3  -2       74.50       84.72     11.47 o 
  46   3  -2       29.03       33.57      9.32 o 
  47   3  -2        2.64        2.32      8.10 o 
  48   3  -2       22.15       22.56      9.15 o 
  49   3  -2        0.10        1.68      7.47 o 
   0   4  -2     4377.53     4809.66     54.46 o 
   1   4  -2     4345.42     4583.48     28.51 o 
   2   4  -2      983.19     1007.91      8.58 o 
   3   4  -2     2022.32     2063.74     13.15 o 
   4   4  -2      331.93      407.40      2.90 o 
   5   4  -2      333.03      382.75      4.80 o 
   6   4  -2       45.87       46.60      2.49 o 
   7   4  -2     2494.19     2732.75     22.35 o 
   8   4  -2     2123.48     2327.99     15.04 o 
   9   4  -2     6456.33     6849.34     41.88 o 
  10   4  -2     4679.28     5205.83     32.54 o 
  11   4  -2      830.31      856.20     11.53 o 
  12   4  -2      590.41      574.90     11.56 o 
  13   4  -2      725.67      821.31      8.65 o 
  14   4  -2     2286.52     2188.45     21.18 o 
  15   4  -2      835.02      750.81     10.42 o 
  16   4  -2      843.15      881.58     14.14 o 
  17   4  -2     1347.15     1322.98     13.50 o 
  18   4  -2      628.25      693.34     10.24 o 
  19   4  -2     5874.64     5765.73     40.14 o 
  20   4  -2      796.07      832.37     11.09 o 
  21   4  -2      321.67      297.16      6.77 o 
  22   4  -2      992.31     1016.90     10.58 o 
  23   4  -2     1465.29     1339.24     15.40 o 
  24   4  -2      680.54      730.96     10.41 o 
  25   4  -2       49.14       54.04      4.76 o 
  26   4  -2     1263.81     1207.55     14.49 o 
  27   4  -2      312.73      322.78      9.00 o 
  28   4  -2      126.66      128.91      6.85 o 
  29   4  -2       52.43       62.98      5.31 o 
  30   4  -2      355.84      325.21      8.50 o 
  31   4  -2      547.98      534.14     10.47 o 
  32   4  -2      141.56      143.03      6.33 o 
  33   4  -2       53.84       54.23      5.59 o 
  34   4  -2       32.65       34.31      6.08 o 
  35   4  -2      787.96      754.87     15.33 o 
  36   4  -2      346.33      367.56     17.66 o 
  37   4  -2      450.53      391.01     14.37 o 
  38   4  -2       22.23       16.74      6.33 o 
  39   4  -2       24.28       21.55      6.45 o 
  40   4  -2      150.84      142.68     10.34 o 
  41   4  -2       67.41       77.99      8.95 o 
  42   4  -2       79.01      103.50      9.72 o 
  43   4  -2      402.26      412.83     18.51 o 
  44   4  -2       19.83       48.29      9.47 o 
  45   4  -2       32.22       53.24     10.29 o 
  46   4  -2       42.99       28.68      9.32 o 
  47   4  -2       85.00       85.21     13.81 o 
  48   4  -2       16.09       13.07      8.43 o 
   1   5  -2      968.22     1055.07     10.13 o 
   2   5  -2      669.35      694.83      5.75 o 
   3   5  -2      742.81      816.03      9.31 o 
   4   5  -2     1224.98     1211.37     11.74 o 
   5   5  -2      266.33      325.99      4.82 o 
   6   5  -2     3070.85     3279.79     23.14 o 
   7   5  -2      630.81      641.21      8.10 o 
   8   5  -2    19355.74    21188.19    121.98 o 
   9   5  -2      218.92      229.96      6.61 o 
  10   5  -2     5285.58     5503.16     41.68 o 
  11   5  -2      338.04      387.46      9.20 o 
  12   5  -2     1473.48     1538.06     17.21 o 
  13   5  -2     2979.24     3197.83     24.46 o 
  14   5  -2     1370.23     1408.05     15.67 o 
  15   5  -2      130.75      139.69      4.66 o 
  16   5  -2     1228.46     1250.41     13.70 o 
  17   5  -2       46.35       46.30      3.23 o 
  18   5  -2     1554.56     1444.46     14.61 o 
  19   5  -2      438.41      515.76      9.12 o 
  20   5  -2     2487.89     2464.46     21.26 o 
  21   5  -2      314.41      342.41      7.09 o 
  22   5  -2      497.66      518.46      9.62 o 
  23   5  -2      135.41      132.28      5.84 o 
  24   5  -2     1230.80     1126.80     14.26 o 
  25   5  -2      736.88      726.23     12.40 o 
  26   5  -2      235.63      273.57      8.64 o 
  27   5  -2      208.73      254.10      7.79 o 
  28   5  -2     2418.30     2291.05     25.19 o 
  29   5  -2      312.57      298.01      9.37 o 
  30   5  -2     1082.48     1006.39     15.41 o 
  31   5  -2       40.84       39.41      5.07 o 
  32   5  -2      183.11      166.13      7.73 o 
  33   5  -2      120.50      116.08      6.71 o 
  34   5  -2      427.09      417.08     13.96 o 
  35   5  -2      227.82      270.03     11.56 o 
  36   5  -2      398.03      395.51     13.99 o 
  37   5  -2        2.53       10.12      6.00 o 
  38   5  -2      163.68      173.39     16.18 o 
  39   5  -2       54.36       46.36      8.11 o 
  40   5  -2       33.75       28.12      7.03 o 
  41   5  -2       12.81       21.26      7.29 o 
  42   5  -2      418.05      404.36     15.55 o 
  43   5  -2       27.21       47.76      8.32 o 
  44   5  -2      438.82      403.07     18.93 o 
  45   5  -2      109.44      137.21     13.55 o 
  46   5  -2      112.80      119.22     12.96 o 
  47   5  -2        2.63        0.89      8.19 o 
   0   6  -2     3238.73     3395.23     33.90 o 
   1   6  -2     1780.35     2155.28     17.38 o 
   2   6  -2       71.64       69.11      2.80 o 
   3   6  -2     1702.80     1567.18     13.69 o 
   4   6  -2     1056.22     1108.22     11.42 o 
   5   6  -2     5281.62     5912.34     37.13 o 
   6   6  -2      584.26      585.83     11.57 o 
   7   6  -2     3446.51     3260.43     24.27 o 
   8   6  -2     2210.99     2238.93     18.86 o 
   9   6  -2     1653.14     1661.12     15.55 o 
  10   6  -2      806.05      836.30      9.27 o 
  11   6  -2      353.54      405.69      7.14 o 
  12   6  -2      226.38      229.80      6.21 o 
  13   6  -2      162.26      170.55      5.91 o 
  14   6  -2     2277.47     2434.82     21.11 o 
  15   6  -2     1002.36     1031.19     12.59 o 
  16   6  -2      709.18      760.26      9.82 o 
  17   6  -2      219.10      251.53      8.59 o 
  18   6  -2      850.45      850.71     10.04 o 
  19   6  -2     2605.07     2497.25     21.76 o 
  20   6  -2     1131.16     1084.31     12.08 o 
  21   6  -2     1006.42      969.14     13.30 o 
  22   6  -2      371.44      357.35      8.28 o 
  23   6  -2      217.10      215.83      7.02 o 
  24   6  -2      525.23      493.68      9.09 o 
  25   6  -2      201.71      162.12      6.74 o 
  26   6  -2      588.50      531.94     12.71 o 
  27   6  -2      461.48      424.26      9.60 o 
  28   6  -2      334.29      287.90      9.05 o 
  29   6  -2        0.16        0.33      3.67 o 
  30   6  -2       36.86       29.31      5.25 o 
  31   6  -2      696.00      659.44     14.33 o 
  32   6  -2       44.00       49.59      5.80 o 
  33   6  -2       82.12       81.98      7.26 o 
  34   6  -2      201.43      212.00     10.10 o 
  35   6  -2      472.66      448.06     18.72 o 
  36   6  -2      470.59      454.29     15.40 o 
  37   6  -2       26.49       34.31      7.34 o 
  38   6  -2      150.09      166.23     10.78 o 
  39   6  -2       38.69       23.16      7.09 o 
  40   6  -2      123.51      108.43     10.35 o 
  41   6  -2       37.10       24.24      7.45 o 
  42   6  -2       12.61       16.11      7.00 o 
  43   6  -2      357.11      380.53     15.92 o 
  44   6  -2       43.53       56.80      8.75 o 
  45   6  -2        3.20       20.71      8.90 o 
  46   6  -2       19.59       25.00      9.51 o 
   1   7  -2      826.21      849.16     10.23 o 
   2   7  -2      385.18      410.20      7.21 o 
   3   7  -2      284.51      278.04      5.84 o 
   4   7  -2      802.47      710.31      7.31 o 
   5   7  -2      169.32      190.46      4.74 o 
   6   7  -2     1307.03     1326.81     12.59 o 
   7   7  -2       23.95       20.42      2.62 o 
   8   7  -2     2160.62     2355.38     19.89 o 
   9   7  -2       28.88       28.19      2.91 o 
  10   7  -2      549.65      534.30      7.24 o 
  11   7  -2      587.46      583.56     10.86 o 
  12   7  -2      315.72      305.93      8.79 o 
  13   7  -2      327.29      349.86      7.65 o 
  14   7  -2       25.77       24.84      2.91 o 
  15   7  -2      224.60      247.96      6.92 o 
  16   7  -2      535.39      455.44      8.32 o 
  17   7  -2      495.50      564.72      8.51 o 
  18   7  -2       22.98       24.88      3.48 o 
  19   7  -2      183.65      172.84      6.16 o 
  20   7  -2     1003.28      945.42     12.62 o 
  21   7  -2      164.88      170.15      6.57 o 
  22   7  -2      300.62      282.17      7.63 o 
  23   7  -2      135.06      139.37      5.99 o 
  24   7  -2      102.64      105.34      5.56 o 
  25   7  -2      335.63      359.58      9.36 o 
  26   7  -2       45.97       47.61      5.30 o 
  27   7  -2       45.31       51.64      5.44 o 
  28   7  -2      200.15      211.38      8.34 o 
  29   7  -2      262.12      268.35      9.70 o 
  30   7  -2       34.07       43.82      5.68 o 
  31   7  -2      327.28      322.30      9.72 o 
  32   7  -2      438.25      461.76     11.79 o 
  33   7  -2      192.43      191.16      8.74 o 
  34   7  -2      255.52      259.18      9.84 o 
  35   7  -2      124.46      130.53      7.82 o 
  36   7  -2        8.03        9.71      5.24 o 
  37   7  -2       34.64       26.27      6.59 o 
  38   7  -2       43.91       44.79      6.99 o 
  39   7  -2       43.10       44.73      7.20 o 
  40   7  -2       41.24       53.20      7.38 o 
  41   7  -2       23.07       24.10      6.58 o 
  42   7  -2       45.03       32.78      6.99 o 
  43   7  -2       11.13       23.07      6.69 o 
  44   7  -2       87.97       95.44      9.76 o 
  45   7  -2      116.58      126.79     13.78 o 
   0   8  -2      453.39      407.67     12.42 o 
   1   8  -2      321.14      310.64      7.48 o 
   2   8  -2      728.23      700.05     10.98 o 
   3   8  -2       73.22       64.67      4.33 o 
   4   8  -2      464.39      465.29      7.18 o 
   5   8  -2      224.87      190.70      5.92 o 
   6   8  -2     1944.27     2042.38     18.45 o 
   7   8  -2      155.29      161.46      5.24 o 
   8   8  -2      503.61      516.05     10.07 o 
   9   8  -2      250.00      273.06      7.07 o 
  10   8  -2      257.79      231.38      6.85 o 
  11   8  -2       44.67       45.77      4.36 o 
  12   8  -2     1023.67      983.90     13.47 o 
  13   8  -2     1268.85     1163.69     14.65 o 
  14   8  -2       71.06       58.28      4.35 o 
  15   8  -2       84.12       94.19      5.85 o 
  16   8  -2      254.37      250.86      6.52 o 
  17   8  -2      183.11      157.09      7.62 o 
  18   8  -2     1122.60     1036.69     14.02 o 
  19   8  -2      102.24      103.82      5.68 o 
  20   8  -2      572.48      569.76     10.98 o 
  21   8  -2       86.45       92.18      6.48 o 
  22   8  -2      328.53      341.97      9.70 o 
  23   8  -2      523.48      508.35     11.13 o 
  24   8  -2      478.01      427.91     10.87 o 
  25   8  -2      670.60      612.26     15.12 o 
  26   8  -2      188.32      210.21      8.24 o 
  27   8  -2       71.48       66.20      5.94 o 
  28   8  -2      449.75      416.26     10.75 o 
  29   8  -2       29.24       41.85      5.78 o 
  30   8  -2      148.54      143.38      8.01 o 
  31   8  -2      260.24      256.26      9.98 o 
  32   8  -2      264.06      243.61      9.91 o 
  33   8  -2        4.29       10.93      4.61 o 
  34   8  -2      109.95      109.04      7.30 o 
  35   8  -2       90.79      101.47      7.95 o 
  36   8  -2       24.61       17.02      5.24 o 
  37   8  -2       10.25        4.88      5.51 o 
  38   8  -2       81.28       85.51      9.14 o 
  39   8  -2       18.02       25.44      7.20 o 
  40   8  -2        5.73       16.82      6.79 o 
  41   8  -2       87.10       96.14     12.90 o 
  42   8  -2       34.25       32.67      8.08 o 
  43   8  -2       32.11       29.60      8.22 o 
   1   9  -2      803.94      780.64     20.63 o 
   2   9  -2      364.54      349.07     12.65 o 
   3   9  -2      214.01      203.73      6.54 o 
   4   9  -2     2690.43     2578.30     24.09 o 
   5   9  -2     1761.46     1635.55     20.47 o 
   6   9  -2       33.09       26.49      5.06 o 
   7   9  -2      915.23      812.98     13.20 o 
   8   9  -2      152.51      139.09      6.86 o 
   9   9  -2      284.93      261.84      8.92 o 
  10   9  -2      543.03      504.66     11.42 o 
  11   9  -2       85.41       75.29      6.33 o 
  12   9  -2       84.63       95.20      6.47 o 
  13   9  -2      211.91      202.46      8.26 o 
  14   9  -2      283.36      282.32      7.55 o 
  15   9  -2      598.05      589.40     10.52 o 
  16   9  -2      783.60      787.57     14.65 o 
  17   9  -2      724.50      667.28     12.04 o 
  18   9  -2      295.81      285.26     12.15 o 
  19   9  -2       81.56       85.55      6.10 o 
  20   9  -2      202.71      194.15     10.68 o 
  21   9  -2      184.05      208.01      7.96 o 
  22   9  -2      212.23      234.04      8.40 o 
  23   9  -2      210.64      191.62      9.47 o 
  24   9  -2      378.68      360.35     10.03 o 
  25   9  -2       62.69       73.92      6.81 o 
  26   9  -2      373.15      343.85     11.37 o 
  27   9  -2      149.59      159.54      8.87 o 
  28   9  -2       25.52       23.80      5.46 o 
  29   9  -2      118.32      125.64      8.63 o 
  30   9  -2       81.88       76.68      7.67 o 
  31   9  -2       50.41       57.57      7.20 o 
  32   9  -2      133.74      163.87     13.83 o 
  33   9  -2      326.64      337.26     16.12 o 
  34   9  -2       80.43       90.75      8.13 o 
  35   9  -2       36.76       39.03      6.59 o 
  36   9  -2       19.80       13.56      5.78 o 
  37   9  -2       37.06       39.92      6.67 o 
  38   9  -2       28.77       18.48      8.11 o 
  39   9  -2       19.06       16.37      7.12 o 
  40   9  -2      118.15      144.93     11.64 o 
  41   9  -2       60.20       65.23     10.55 o 
   0  10  -2      159.44      133.61      9.90 o 
   1  10  -2      744.53      667.67     13.91 o 
   2  10  -2     1132.77     1046.11     17.22 o 
   3  10  -2       31.92       45.78      5.60 o 
   4  10  -2      316.27      322.71     14.27 o 
   5  10  -2      959.04      939.39     16.19 o 
   6  10  -2      211.91      193.14      9.33 o 
   7  10  -2      502.17      428.52     11.36 o 
   8  10  -2      364.15      360.05     11.21 o 
   9  10  -2      165.25      183.48      8.53 o 
  10  10  -2      364.19      336.63     10.92 o 
  11  10  -2       20.25       29.70      5.39 o 
  12  10  -2      716.18      653.56     19.55 o 
  13  10  -2      352.12      350.97     10.88 o 
  14  10  -2      189.46      208.36      8.86 o 
  15  10  -2        3.76        6.50      5.61 o 
  16  10  -2       91.68       96.83      8.20 o 
  17  10  -2      134.99      135.54      9.06 o 
  18  10  -2      170.47      172.79      9.82 o 
  19  10  -2        7.25        6.12      5.34 o 
  20  10  -2      430.97      415.27     13.48 o 
  21  10  -2       11.10       18.00      6.34 o 
  22  10  -2       56.14       53.62      7.20 o 
  23  10  -2       87.33       66.14      7.42 o 
  24  10  -2       77.82       82.32      8.96 o 
  25  10  -2      122.32      108.91      9.34 o 
  26  10  -2      411.36      409.14     16.27 o 
  27  10  -2        2.82        3.83      5.66 o 
  28  10  -2       50.58       42.47      7.66 o 
  29  10  -2       36.43       46.49      7.83 o 
  30  10  -2      385.13      362.13     14.43 o 
  31  10  -2       32.14       35.98      6.99 o 
  32  10  -2      211.15      235.89     12.98 o 
  33  10  -2       42.56       51.35      8.21 o 
  34  10  -2      183.32      206.99     12.76 o 
  35  10  -2       77.40       81.13      8.36 o 
  36  10  -2       21.59       28.44      6.97 o 
  37  10  -2       68.77       69.04      7.82 o 
  38  10  -2        8.49       14.73      5.87 o 
  39  10  -2       18.37       24.06      6.48 o 
   1  11  -2      215.85      222.07     10.73 o 
   2  11  -2       90.84      102.46      8.38 o 
   3  11  -2      366.59      345.11     11.02 o 
   4  11  -2      307.89      270.47      9.56 o 
   5  11  -2      437.15      421.09     11.16 o 
   6  11  -2       68.84       69.82      6.69 o 
   7  11  -2      389.52      354.23     10.48 o 
   8  11  -2      108.58       98.39      7.31 o 
   9  11  -2      207.49      207.95      9.60 o 
  10  11  -2      177.33      164.21      8.09 o 
  11  11  -2      343.50      347.95     10.93 o 
  12  11  -2      351.71      342.02     11.26 o 
  13  11  -2      216.39      203.32     12.58 o 
  14  11  -2      197.57      183.85     10.44 o 
  15  11  -2       50.09       48.79      7.02 o 
  16  11  -2        0.23        7.63      5.46 o 
  17  11  -2      114.03      111.87     12.54 o 
  18  11  -2      219.53      215.20     11.17 o 
  19  11  -2      162.75      163.60     10.07 o 
  20  11  -2       11.80       13.53      6.20 o 
  21  11  -2      307.00      289.53     12.74 o 
  22  11  -2       92.70      104.59      9.49 o 
  23  11  -2       37.66       29.59      7.08 o 
  24  11  -2       68.21       68.56      8.21 o 
  25  11  -2       14.38       12.80      6.69 o 
  26  11  -2      100.99      106.52     10.12 o 
  27  11  -2       85.71       91.61     12.67 o 
  28  11  -2       35.16       46.07      8.10 o 
  29  11  -2       39.96       63.40      8.73 o 
  30  11  -2      186.74      211.78     13.83 o 
  31  11  -2       17.84       23.26      7.54 o 
  32  11  -2       13.55       14.66      7.21 o 
  33  11  -2      157.25      178.90     11.88 o 
  34  11  -2       46.76       66.00      8.98 o 
  35  11  -2       30.99       36.77      7.98 o 
  36  11  -2        4.46       12.59      6.65 o 
   0  12  -2       72.15       83.77     12.18 o 
   1  12  -2      362.55      343.81     15.01 o 
   2  12  -2       77.00       76.84      9.91 o 
   3  12  -2      111.34      103.62     11.40 o 
   4  12  -2      134.32      131.39      9.32 o 
   5  12  -2       41.47       32.43      7.28 o 
   6  12  -2      103.94       92.26      8.97 o 
   7  12  -2      247.70      253.08     10.46 o 
   8  12  -2      145.34      154.95      8.85 o 
   9  12  -2      180.54      224.52     10.30 o 
  10  12  -2      165.76      160.11      8.64 o 
  11  12  -2       49.99       42.77      6.48 o 
  12  12  -2      365.89      311.67     13.15 o 
  13  12  -2       81.97       87.79      8.86 o 
  14  12  -2      192.15      189.90     10.72 o 
  15  12  -2       18.24       22.37      7.58 o 
  16  12  -2      233.77      217.15     11.41 o 
  17  12  -2        3.35        1.47      5.30 o 
  18  12  -2      114.70      106.37      9.79 o 
  19  12  -2       26.29       30.02      9.38 o 
  20  12  -2      108.32      123.08     11.24 o 
  21  12  -2      178.16      174.75     11.12 o 
  22  12  -2       10.39       21.32      6.56 o 
  23  12  -2       22.57       26.58      8.66 o 
  24  12  -2       31.07       24.10      8.32 o 
  25  12  -2      107.16       99.70      9.83 o 
  26  12  -2       68.42       55.13      8.33 o 
  27  12  -2       14.20       16.27      8.76 o 
  28  12  -2       50.26       30.09     10.98 o 
  29  12  -2        3.10        0.77      6.09 o 
  30  12  -2       31.93       42.48      8.89 o 
  31  12  -2      127.37      118.71     11.29 o 
  32  12  -2      106.14      122.04     11.17 o 
  33  12  -2       65.28       76.97      9.46 o 
   1  13  -2       56.58       53.60      8.44 o 
   2  13  -2       50.58       61.12      8.06 o 
   3  13  -2       95.01       83.04      9.24 o 
   4  13  -2      137.17      124.58      9.98 o 
   5  13  -2       76.94       95.66      9.35 o 
   6  13  -2       39.67       41.03      7.58 o 
   7  13  -2       21.64       19.85      6.56 o 
   8  13  -2      213.55      220.42     11.40 o 
   9  13  -2        3.91        7.68      6.15 o 
  10  13  -2       24.86       20.40      8.02 o 
  11  13  -2       48.36       58.60      9.77 o 
  12  13  -2        4.89        9.81      6.30 o 
  13  13  -2       66.42       54.42      8.29 o 
  14  13  -2      124.44      137.28     10.17 o 
  15  13  -2      238.56      232.10     12.56 o 
  16  13  -2      168.81      171.26     11.55 o 
  17  13  -2       19.49       30.07      7.41 o 
  18  13  -2       49.61       43.90      8.01 o 
  19  13  -2       33.26       28.39      7.65 o 
  20  13  -2      181.07      207.41     12.57 o 
  21  13  -2       34.81       31.94     10.57 o 
  22  13  -2       29.90       20.99      7.33 o 
  23  13  -2      108.94      108.75     10.90 o 
  24  13  -2       99.74      121.20     10.95 o 
  25  13  -2       37.83       42.18      8.38 o 
  26  13  -2       19.78       35.14      7.67 o 
  27  13  -2      126.99      142.23     14.29 o 
  28  13  -2        1.01        5.70      6.22 o 
  29  13  -2       68.46       88.03      9.64 o 
   0  14  -2      145.67      144.47     15.27 o 
   1  14  -2       58.00       74.90      9.26 o 
   2  14  -2        5.65        5.72      7.03 o 
   3  14  -2       15.11       13.73      7.47 o 
   4  14  -2        1.16        1.68      6.47 o 
   5  14  -2       82.09       83.78      9.58 o 
   6  14  -2       66.79       53.35     10.75 o 
   7  14  -2       98.79      106.17     10.22 o 
   8  14  -2       20.68       19.87      7.56 o 
   9  14  -2       84.45       50.37     10.73 o 
  10  14  -2       77.11       85.05     11.67 o 
  11  14  -2       31.58       41.89      9.74 o 
  12  14  -2       42.56       44.09     12.51 o 
  13  14  -2       23.43       14.45      9.26 o 
  14  14  -2       31.07       38.87      9.79 o 
  15  14  -2       56.92       61.04     10.87 o 
  16  14  -2       35.85       39.23      8.51 o 
  17  14  -2        1.96        6.19      6.81 o 
  18  14  -2       22.23       33.95      8.15 o 
  19  14  -2       58.23       57.50      9.30 o 
  20  14  -2        8.78       11.04      7.25 o 
  21  14  -2       71.41       73.28     12.13 o 
  22  14  -2       19.79       24.59      7.73 o 
  23  14  -2       38.79       64.86      9.69 o 
  24  14  -2       56.05       74.19      9.30 o 
   1  15  -2       26.85       30.55      8.70 o 
   2  15  -2       10.55        3.98      7.47 o 
   3  15  -2       58.58       78.08     10.09 o 
   4  15  -2      136.02      177.47     12.40 o 
   5  15  -2       32.51       26.25      8.37 o 
   6  15  -2       38.46       45.74      9.24 o 
   7  15  -2        7.10       19.57     12.54 o 
   8  15  -2      168.57      171.32     14.56 o 
   9  15  -2       29.04       36.08     10.72 o 
  10  15  -2        5.71        3.47      8.69 o 
  11  15  -2       73.90       96.00     13.14 o 
  12  15  -2        0.93        2.17      7.85 o 
  13  15  -2       38.97       41.42     10.36 o 
  14  15  -2       17.11       23.97     10.00 o 
  15  15  -2       40.93       43.56     10.29 o 
  16  15  -2       41.91       58.31     11.42 o 
  17  15  -2       19.64       24.08      9.93 o 
   2   0  -1    35428.62    37473.59     87.03 o 
   4   0  -1      178.94      243.76     23.39 o 
   6   0  -1    17606.50    19269.65    127.11 o 
   8   0  -1    12713.04    14514.00    139.27 o 
  10   0  -1    29359.21    32484.76    338.98 o 
  12   0  -1    46767.68    49361.77    534.85 o 
  14   0  -1     4344.36     3900.56     47.52 o 
  16   0  -1      703.60      679.88      9.69 o 
  18   0  -1     9288.70    10382.43     89.65 o 
  20   0  -1     1948.05     1841.15     18.39 o 
  22   0  -1     1678.53     1812.50     20.88 o 
  24   0  -1     1452.84     1435.27     14.21 o 
  26   0  -1     1220.37     1000.80     17.65 o 
  28   0  -1      569.41      543.94     12.39 o 
  30   0  -1     1491.57     1455.90     23.32 o 
  32   0  -1      816.83      848.27     22.11 o 
  34   0  -1      179.67      183.36     10.84 o 
  36   0  -1      126.46      128.29     14.20 o 
  38   0  -1      199.81      187.72     14.38 o 
  40   0  -1       59.02       59.12      8.11 o 
  42   0  -1      115.47      102.63      9.98 o 
  44   0  -1       30.99       24.21     10.01 o 
  46   0  -1      151.28      161.99     16.24 o 
  48   0  -1      160.13      158.40     26.14 o 
  50   0  -1      257.89      279.36     32.81 o 
   0   1  -1    12334.67    13393.29     50.90 o 
   1   1  -1     2083.46     2503.93     94.27 o 
   2   1  -1    11156.94    13064.20     80.95 o 
   3   1  -1     2482.90     2445.84     24.79 o 
   4   1  -1     1763.72     1783.33      8.75 o 
   5   1  -1      691.02      765.11     22.59 o 
   6   1  -1       35.12       37.56      2.96 o 
   7   1  -1     3408.14     3741.32     49.41 o 
   8   1  -1     8202.51     8988.45     92.18 o 
   9   1  -1     2179.02     2575.36     26.28 o 
  10   1  -1     6528.87     6894.73     43.83 o 
  11   1  -1     2136.11     2219.99     23.41 o 
  12   1  -1     3968.77     4037.24     41.26 o 
  13   1  -1     4623.36     4814.40     29.51 o 
  14   1  -1      185.87      180.47      6.20 o 
  15   1  -1        5.70        1.13      1.99 o 
  16   1  -1      648.94      645.56      8.26 o 
  17   1  -1       38.28       52.27      2.33 o 
  18   1  -1     1297.71     1503.95     14.25 o 
  19   1  -1     4328.06     4563.32     30.03 o 
  20   1  -1     1107.46     1196.16     13.31 o 
  21   1  -1     1375.72     1407.63     12.16 o 
  22   1  -1     2000.28     2147.93     14.89 o 
  23   1  -1     1624.15     1567.15     14.02 o 
  24   1  -1      653.47      675.64     10.49 o 
  25   1  -1      618.80      632.74     10.70 o 
  26   1  -1      376.46      363.63      8.08 o 
  27   1  -1      525.69      582.13      8.85 o 
  28   1  -1      607.90      631.91     11.27 o 
  29   1  -1     1044.74      957.16     15.68 o 
  30   1  -1      381.58      329.79      9.17 o 
  31   1  -1      133.09      132.36      6.56 o 
  32   1  -1      861.88      881.22     20.58 o 
  33   1  -1       48.80       55.62      5.58 o 
  34   1  -1      375.48      384.78      9.97 o 
  35   1  -1      250.49      240.64     10.07 o 
  36   1  -1      194.57      167.81      7.41 o 
  37   1  -1       53.21       58.89      5.54 o 
  38   1  -1      140.02      117.19      7.17 o 
  39   1  -1       48.32       53.18      5.47 o 
  40   1  -1       64.68       64.58      6.21 o 
  41   1  -1      153.79      163.52      9.32 o 
  42   1  -1        7.84        1.51      4.84 o 
  43   1  -1       18.72       18.57      5.99 o 
  44   1  -1       10.02       15.54      6.57 o 
  45   1  -1       10.68        9.23      7.87 o 
  46   1  -1        7.88       11.84      7.63 o 
  47   1  -1      116.63      118.98     17.49 o 
  48   1  -1       22.91       20.83     14.15 o 
  49   1  -1      314.63      314.09     27.15 o 
  50   1  -1       16.64       38.35     15.56 o 
   1   2  -1     1907.49     1843.60      5.56 o 
   2   2  -1     1822.90     1852.85     15.88 o 
   3   2  -1     6399.34     6742.89     14.71 o 
   4   2  -1     2132.16     2283.35      8.67 o 
   5   2  -1     5267.48     5433.51     29.95 o 
   6   2  -1     2333.13     2495.20     18.77 o 
   7   2  -1    18426.62    20466.95    143.56 o 
   8   2  -1    12129.96    12694.34     85.76 o 
   9   2  -1     2617.83     2787.37     24.61 o 
  10   2  -1    18689.36    21022.06    148.71 o 
  11   2  -1     2458.27     2947.09     18.62 o 
  12   2  -1     3949.95     4248.62     30.23 o 
  13   2  -1     1387.64     1571.25     14.57 o 
  14   2  -1     1419.41     1620.45     15.98 o 
  15   2  -1     1062.80     1090.54     15.29 o 
  16   2  -1     1320.87     1535.31     11.94 o 
  17   2  -1     5845.93     6027.15     39.67 o 
  18   2  -1     2111.28     2087.49     16.11 o 
  19   2  -1      873.45      937.77     10.28 o 
  20   2  -1     3393.01     3580.56     25.82 o 
  21   2  -1     1970.34     2017.75     16.65 o 
  22   2  -1     1483.98     1525.89     16.14 o 
  23   2  -1     1296.47     1241.90     13.38 o 
  24   2  -1      520.87      492.38     15.07 o 
  25   2  -1      157.70      154.35      5.35 o 
  26   2  -1     1362.19     1342.64     25.23 o 
  27   2  -1     1423.19     1362.36     13.27 o 
  28   2  -1      602.38      597.86      9.77 o 
  29   2  -1     1121.59     1124.61     13.84 o 
  30   2  -1      629.79      627.46     11.06 o 
  31   2  -1      124.76      114.50      5.36 o 
  32   2  -1      433.70      404.29      9.72 o 
  33   2  -1      147.18      125.63      8.97 o 
  34   2  -1       71.12       76.24      5.87 o 
  35   2  -1      416.90      402.31     10.61 o 
  36   2  -1       74.52       72.11      5.87 o 
  37   2  -1       67.79       72.84      6.33 o 
  38   2  -1       32.29       40.49      5.63 o 
  39   2  -1      146.72      155.92      8.04 o 
  40   2  -1       43.68       51.44      7.25 o 
  41   2  -1       19.64       29.31      5.92 o 
  42   2  -1      219.22      212.29     11.67 o 
  43   2  -1       93.75      102.40     10.17 o 
  44   2  -1       60.43       63.54      9.73 o 
  45   2  -1       41.36       38.55      9.48 o 
  46   2  -1      177.71      180.01     14.51 o 
  47   2  -1      154.51      188.48     19.78 o 
  48   2  -1       90.06       90.61     12.40 o 
  49   2  -1       17.88       17.96      9.08 o 
  50   2  -1        9.52       13.36     13.35 o 
   0   3  -1    42232.87    46304.77    567.99 o 
   1   3  -1     5622.11     6145.51     36.21 o 
   2   3  -1     8342.01     9518.76     59.79 o 
   3   3  -1     1286.44     1448.33     13.38 o 
   4   3  -1    20133.03    21491.54    194.29 o 
   5   3  -1     1726.19     1936.87      6.72 o 
   6   3  -1    23016.89    24823.66    162.59 o 
   7   3  -1      500.09      621.36     14.14 o 
   8   3  -1     3248.77     3825.73     42.47 o 
   9   3  -1     2897.13     2839.85     36.98 o 
  10   3  -1     6089.40     6525.69     46.56 o 
  11   3  -1     3872.82     3806.57     27.09 o 
  12   3  -1     1956.21     1823.39     12.30 o 
  13   3  -1     4822.66     5008.31     38.22 o 
  14   3  -1     1087.03     1177.62     11.37 o 
  15   3  -1      110.75      138.59      3.21 o 
  16   3  -1     6922.80     7275.22     41.98 o 
  17   3  -1       97.41      125.26      8.42 o 
  18   3  -1     8841.19     9595.10     55.03 o 
  19   3  -1      525.86      568.50     14.33 o 
  20   3  -1     1271.11     1281.59     12.07 o 
  21   3  -1     2039.13     2016.79     14.60 o 
  22   3  -1     2793.49     2733.64     21.58 o 
  23   3  -1      196.41      175.85      6.49 o 
  24   3  -1     3103.49     3156.60     25.99 o 
  25   3  -1     2008.36     1987.11     18.58 o 
  26   3  -1      287.92      245.79      7.69 o 
  27   3  -1       16.86       14.13      3.30 o 
  28   3  -1     1253.00     1151.77     14.79 o 
  29   3  -1      369.78      390.13      8.48 o 
  30   3  -1     2046.93     1977.43     19.71 o 
  31   3  -1      742.46      770.79     12.30 o 
  32   3  -1       65.54       57.24      5.08 o 
  33   3  -1      210.46      208.81      8.94 o 
  34   3  -1      724.74      683.27     12.51 o 
  35   3  -1      190.62      192.02      7.86 o 
  36   3  -1      543.53      513.56     11.23 o 
  37   3  -1      136.62      124.04      7.25 o 
  38   3  -1      335.10      333.81     11.17 o 
  39   3  -1       52.99       55.19      7.93 o 
  40   3  -1      101.02      102.04      8.96 o 
  41   3  -1       11.56       24.78      8.96 o 
  42   3  -1      185.91      211.02     14.45 o 
  43   3  -1       90.97       98.34      9.15 o 
  44   3  -1       24.22       21.39      6.84 o 
  45   3  -1       46.20       50.22      8.70 o 
  46   3  -1      218.27      227.08     15.21 o 
  47   3  -1       18.47       12.38      8.06 o 
  48   3  -1      112.07      114.31     12.64 o 
  49   3  -1       17.37       18.86      9.91 o 
   1   4  -1      197.79      204.57      7.92 o 
   2   4  -1     6737.67     7558.91     42.08 o 
   3   4  -1     1608.72     1783.29     16.08 o 
   4   4  -1     1361.71     1472.99     14.43 o 
   5   4  -1     1184.66     1299.94     12.83 o 
   6   4  -1      939.64     1036.76     17.42 o 
   7   4  -1    11861.09    12234.81     75.84 o 
   8   4  -1     3146.44     3476.96     30.54 o 
   9   4  -1     4446.86     4585.23     26.82 o 
  10   4  -1     3689.09     3832.81     18.18 o 
  11   4  -1      390.73      406.16      5.56 o 
  12   4  -1     6178.60     6782.20     39.48 o 
  13   4  -1      670.68      755.16      9.08 o 
  14   4  -1     2846.88     2869.09     16.47 o 
  15   4  -1     2069.08     2227.91     15.54 o 
  16   4  -1       98.38       83.44      2.82 o 
  17   4  -1     2285.24     2401.61     19.01 o 
  18   4  -1      428.68      441.96      7.65 o 
  19   4  -1     2430.15     2418.59     17.36 o 
  20   4  -1      678.99      758.55     10.18 o 
  21   4  -1     1864.10     1757.85     15.00 o 
  22   4  -1       14.41       16.24      4.18 o 
  23   4  -1     3828.57     3650.20     28.06 o 
  24   4  -1     2469.34     2455.54     22.02 o 
  25   4  -1      853.09      846.63     11.59 o 
  26   4  -1     1169.08     1146.50     14.42 o 
  27   4  -1     2265.22     2106.89     22.44 o 
  28   4  -1     1178.96     1127.01     14.23 o 
  29   4  -1      411.08      394.71      8.69 o 
  30   4  -1      183.02      195.03      6.75 o 
  31   4  -1      435.26      388.67      8.73 o 
  32   4  -1      264.08      277.34      7.52 o 
  33   4  -1      129.00      116.45      6.98 o 
  34   4  -1       29.59       36.73      5.60 o 
  35   4  -1      491.06      474.78     13.07 o 
  36   4  -1       76.56       96.20     11.29 o 
  37   4  -1      103.69       84.72      8.91 o 
  38   4  -1       13.35       21.94      6.45 o 
  39   4  -1      220.08      217.70     11.57 o 
  40   4  -1      167.75      175.64     11.06 o 
  41   4  -1       94.02       98.38      9.65 o 
  42   4  -1       45.95       59.82      8.48 o 
  43   4  -1       17.92       10.13      6.74 o 
  44   4  -1       43.27       38.75      8.43 o 
  45   4  -1      130.73      139.42     11.17 o 
  46   4  -1       10.11       15.28      7.17 o 
  47   4  -1       36.19       29.69      9.60 o 
  48   4  -1       87.20       87.20     11.76 o 
   0   5  -1     4980.51     5055.41     29.73 o 
   1   5  -1      824.09      953.13      7.44 o 
   2   5  -1     1432.63     1586.59     15.27 o 
   3   5  -1     1317.92     1430.99     15.40 o 
   4   5  -1     2836.42     3165.40     16.35 o 
   5   5  -1      155.17      198.56      5.81 o 
   6   5  -1     1868.14     2002.07      9.54 o 
   7   5  -1     7651.36     8551.55     48.86 o 
   8   5  -1     4050.44     4549.56     27.05 o 
   9   5  -1     3565.76     3651.20     23.89 o 
  10   5  -1     6072.82     6583.30     43.60 o 
  11   5  -1      487.64      486.00      6.52 o 
  12   5  -1     5382.67     5621.45     41.57 o 
  13   5  -1      656.93      767.12      9.01 o 
  14   5  -1     3227.45     3240.36     24.44 o 
  15   5  -1      388.59      382.83      7.09 o 
  16   5  -1       71.94       72.14      2.94 o 
  17   5  -1     1250.03     1302.20     15.68 o 
  18   5  -1      549.35      488.26      7.33 o 
  19   5  -1      930.14      989.45     11.93 o 
  20   5  -1     1824.31     1827.92     17.70 o 
  21   5  -1      310.95      297.18      8.13 o 
  22   5  -1     1254.79     1247.82     15.65 o 
  23   5  -1       92.65       89.07      5.63 o 
  24   5  -1     2745.42     2527.50     31.00 o 
  25   5  -1       38.52       36.75      4.41 o 
  26   5  -1      267.82      260.74      7.36 o 
  27   5  -1      424.20      426.66      9.23 o 
  28   5  -1     1029.62      994.96     16.66 o 
  29   5  -1      120.99      120.94      5.99 o 
  30   5  -1      352.13      325.27      8.16 o 
  31   5  -1       37.41       34.09      4.89 o 
  32   5  -1      121.93      130.19      6.50 o 
  33   5  -1       26.35       35.69      5.40 o 
  34   5  -1      249.73      236.99      8.34 o 
  35   5  -1       62.26       59.74      6.81 o 
  36   5  -1      155.10      165.76     10.25 o 
  37   5  -1       53.23       62.68      8.34 o 
  38   5  -1        3.91       11.93      6.35 o 
  39   5  -1      150.60      162.16     10.47 o 
  40   5  -1      239.21      234.14     19.91 o 
  41   5  -1       78.82       74.39      9.08 o 
  42   5  -1      106.21      123.72     10.81 o 
  43   5  -1       23.62       28.56      7.60 o 
  44   5  -1      184.50      197.46     16.87 o 
  45   5  -1       25.72       16.78      7.44 o 
  46   5  -1        9.09        8.69      6.71 o 
  47   5  -1       44.02       35.35      7.94 o 
   1   6  -1     1671.95     1553.72     11.95 o 
   2   6  -1     2195.98     2275.84     12.99 o 
   3   6  -1     8797.08     9203.03     57.46 o 
   4   6  -1     1097.26     1216.28     10.92 o 
   5   6  -1     4933.00     5201.36     40.35 o 
   6   6  -1     1099.67     1207.29     10.87 o 
   7   6  -1      537.98      620.04     10.10 o 
   8   6  -1     1914.25     2109.31     15.89 o 
   9   6  -1     2582.49     2712.54     20.88 o 
  10   6  -1      899.74      889.65      9.98 o 
  11   6  -1      135.08      124.39      7.32 o 
  12   6  -1     1708.16     1858.72     16.14 o 
  13   6  -1      255.53      217.71      5.46 o 
  14   6  -1      109.10      128.63      5.72 o 
  15   6  -1      750.08      772.96      7.95 o 
  16   6  -1      949.61     1011.32     11.90 o 
  17   6  -1      802.87      755.99      8.73 o 
  18   6  -1      124.82      129.99      4.29 o 
  19   6  -1       36.80       35.44      4.01 o 
  20   6  -1      483.31      483.17      9.30 o 
  21   6  -1     1453.79     1419.85     15.47 o 
  22   6  -1       57.71       55.88      3.94 o 
  23   6  -1     1898.55     1776.84     18.66 o 
  24   6  -1      153.49      140.75      5.95 o 
  25   6  -1      192.79      177.54      6.59 o 
  26   6  -1     1292.28     1295.75     15.07 o 
  27   6  -1      480.87      450.42     10.52 o 
  28   6  -1        5.84        8.32      4.17 o 
  29   6  -1      122.45      121.61      7.40 o 
  30   6  -1      245.18      244.29     10.24 o 
  31   6  -1       79.36       75.37      6.98 o 
  32   6  -1      277.65      262.83     10.00 o 
  33   6  -1      261.87      267.82     10.70 o 
  34   6  -1      256.12      254.53     12.38 o 
  35   6  -1      211.89      224.05      9.99 o 
  36   6  -1      372.95      353.21     14.10 o 
  37   6  -1        1.81        5.26      6.13 o 
  38   6  -1       73.31       87.33      9.28 o 
  39   6  -1       68.39       96.85     16.44 o 
  40   6  -1       27.23       20.86      6.77 o 
  41   6  -1       36.66       34.10      7.45 o 
  42   6  -1       28.13       35.41      7.70 o 
  43   6  -1        9.40        2.55      6.70 o 
  44   6  -1        3.27        7.82      7.21 o 
  45   6  -1       70.93       73.45      9.60 o 
  46   6  -1       18.66        7.65      7.56 o 
   0   7  -1     3853.81     3830.60     35.52 o 
   1   7  -1     2900.52     3113.22     23.23 o 
   2   7  -1      802.57      769.70      8.34 o 
   3   7  -1      728.45      671.14      9.54 o 
   4   7  -1      885.80      805.73     10.85 o 
   5   7  -1      369.58      376.58      5.63 o 
   6   7  -1      371.09      348.50      5.64 o 
   7   7  -1     1162.33     1181.84     11.82 o 
   8   7  -1     1622.73     1654.91     15.09 o 
   9   7  -1      696.00      684.23      9.30 o 
  10   7  -1     1101.70     1091.49     12.18 o 
  11   7  -1      281.89      326.57      6.94 o 
  12   7  -1     1985.84     1873.18     20.57 o 
  13   7  -1      492.36      513.26      8.25 o 
  14   7  -1      453.39      433.16      7.66 o 
  15   7  -1      819.25      847.75     10.39 o 
  16   7  -1      106.90      124.22      4.91 o 
  17   7  -1      213.32      200.05      5.35 o 
  18   7  -1      497.29      478.69     10.30 o 
  19   7  -1      382.15      384.20      8.44 o 
  20   7  -1     2025.28     1911.85     17.88 o 
  21   7  -1      286.36      272.26      8.99 o 
  22   7  -1      162.63      163.45      6.19 o 
  23   7  -1      190.02      176.84      7.64 o 
  24   7  -1       99.40      113.09      5.84 o 
  25   7  -1      212.32      217.86      8.04 o 
  26   7  -1      102.91       97.87      6.45 o 
  27   7  -1       85.12       90.15      6.69 o 
  28   7  -1      680.86      683.13     13.06 o 
  29   7  -1       12.13       16.78      4.79 o 
  30   7  -1      114.68      106.85      6.98 o 
  31   7  -1       16.58       19.37      5.52 o 
  32   7  -1      350.17      319.01     10.14 o 
  33   7  -1       32.61       34.35      5.75 o 
  34   7  -1      462.47      450.47     12.17 o 
  35   7  -1      181.20      187.61      8.33 o 
  36   7  -1       94.48       96.69      7.40 o 
  37   7  -1       74.63       74.80      7.65 o 
  38   7  -1       24.83       32.30      6.73 o 
  39   7  -1       22.43       16.51      6.09 o 
  40   7  -1       22.25       19.26      6.18 o 
  41   7  -1       33.36       34.44      6.88 o 
  42   7  -1       38.72       33.86     15.17 o 
  43   7  -1       38.78       44.65      9.47 o 
  44   7  -1       24.31       30.69      8.80 o 
  45   7  -1       56.90       63.89     10.84 o 
   1   8  -1      174.99      186.74      6.47 o 
   2   8  -1      545.46      601.90      6.51 o 
   3   8  -1      572.52      467.38      7.08 o 
   4   8  -1      972.74      880.30      8.80 o 
   5   8  -1       12.52       11.96      2.44 o 
   6   8  -1      478.54      526.24      7.18 o 
   7   8  -1       59.05       74.85      3.67 o 
   8   8  -1     2123.69     2092.75     17.81 o 
   9   8  -1     1816.25     1810.76     16.60 o 
  10   8  -1     1973.46     2029.65     17.65 o 
  11   8  -1      206.04      202.46      6.15 o 
  12   8  -1      256.20      254.89      6.85 o 
  13   8  -1      162.68      169.31      6.94 o 
  14   8  -1      518.51      509.51      8.46 o 
  15   8  -1      475.88      479.56      8.76 o 
  16   8  -1      829.54      697.24     10.72 o 
  17   8  -1        1.76        3.13      2.93 o 
  18   8  -1      249.97      221.33      6.65 o 
  19   8  -1       38.16       31.22      4.39 o 
  20   8  -1      375.55      362.11      9.86 o 
  21   8  -1      217.68      207.79      8.48 o 
  22   8  -1      552.92      499.09     11.14 o 
  23   8  -1       95.83      104.77      8.48 o 
  24   8  -1      432.19      432.20     10.45 o 
  25   8  -1       53.72       50.19      5.89 o 
  26   8  -1      390.09      364.52      9.91 o 
  27   8  -1       22.51       28.81      5.01 o 
  28   8  -1       55.33       52.94      6.07 o 
  29   8  -1       67.53       61.76      5.73 o 
  30   8  -1      486.25      470.34     15.97 o 
  31   8  -1       99.82      113.77      8.13 o 
  32   8  -1      366.23      358.72     12.37 o 
  33   8  -1       70.10       76.63      7.39 o 
  34   8  -1       29.90       26.12      6.37 o 
  35   8  -1       20.90       18.88      6.18 o 
  36   8  -1        1.23        4.40      5.49 o 
  37   8  -1      109.27      109.21      8.56 o 
  38   8  -1       16.77       24.65      6.62 o 
  39   8  -1       83.23       93.30      9.53 o 
  40   8  -1       14.04        4.52      7.71 o 
  41   8  -1        8.08        8.21      7.70 o 
  42   8  -1       58.16       59.55     10.52 o 
  43   8  -1        6.31        9.33      8.69 o 
   0   9  -1     1701.61     1640.56     25.89 o 
   1   9  -1     2951.20     2846.88     28.82 o 
   2   9  -1     1079.30     1020.79     22.01 o 
   3   9  -1     2192.80     2164.72     23.88 o 
   4   9  -1      921.01      915.47     13.22 o 
   5   9  -1      946.77      894.62     13.54 o 
   6   9  -1      540.10      491.00     11.47 o 
   7   9  -1     2043.76     1952.55     19.17 o 
   8   9  -1      751.34      666.04     11.28 o 
   9   9  -1     1185.42     1088.61     15.46 o 
  10   9  -1      955.86      980.35     14.23 o 
  11   9  -1      245.31      240.22      9.13 o 
  12   9  -1      186.95      175.13      7.98 o 
  13   9  -1      938.05      854.98     13.25 o 
  14   9  -1      253.87      243.17      8.69 o 
  15   9  -1      462.17      412.40     11.93 o 
  16   9  -1      309.79      333.25     10.54 o 
  17   9  -1      428.69      383.89     10.62 o 
  18   9  -1      390.69      380.61     11.10 o 
  19   9  -1      350.80      356.27     10.67 o 
  20   9  -1      143.11      126.53      7.62 o 
  21   9  -1      838.23      718.30     14.35 o 
  22   9  -1      297.14      278.20     10.10 o 
  23   9  -1      207.85      189.15      8.91 o 
  24   9  -1       97.67      112.28     10.21 o 
  25   9  -1      768.46      713.45     15.27 o 
  26   9  -1        0.14        5.61      5.32 o 
  27   9  -1      273.20      262.44     10.39 o 
  28   9  -1      126.89      104.76      8.31 o 
  29   9  -1      178.26      183.68      9.64 o 
  30   9  -1      108.83      119.98      9.00 o 
  31   9  -1      158.67      146.46      9.03 o 
  32   9  -1       16.28       22.52      5.65 o 
  33   9  -1        2.99        9.51      5.44 o 
  34   9  -1       69.77       87.70      7.77 o 
  35   9  -1       59.39       73.69      7.98 o 
  36   9  -1       21.53       31.44      6.82 o 
  37   9  -1      142.84      163.76     10.29 o 
  38   9  -1        1.60        8.79      5.89 o 
  39   9  -1       18.47       35.22      9.85 o 
  40   9  -1       24.57       21.03      8.83 o 
  41   9  -1       27.67       48.87     10.20 o 
   1  10  -1      203.93      213.20      7.68 o 
   2  10  -1     2923.36     2662.27     33.24 o 
   3  10  -1      154.96      141.50      8.44 o 
   4  10  -1      712.82      635.06     11.00 o 
   5  10  -1       31.10       35.51      5.43 o 
   6  10  -1     1060.06     1020.36     16.83 o 
   7  10  -1      679.91      638.92     13.08 o 
   8  10  -1       67.03       62.85      5.86 o 
   9  10  -1      820.04      803.14     14.74 o 
  10  10  -1      340.31      297.26     12.18 o 
  11  10  -1      985.25      862.67     15.18 o 
  12  10  -1      748.49      685.45     13.53 o 
  13  10  -1      175.28      173.61      7.82 o 
  14  10  -1      783.33      750.20     16.40 o 
  15  10  -1      176.53      170.51     10.74 o 
  16  10  -1     1515.53     1347.47     23.52 o 
  17  10  -1      285.65      268.93     11.72 o 
  18  10  -1       17.45       16.35      6.32 o 
  19  10  -1       21.50       23.44      6.40 o 
  20  10  -1      709.47      660.02     14.68 o 
  21  10  -1       25.75       29.11      6.02 o 
  22  10  -1      692.66      677.72     15.62 o 
  23  10  -1      209.86      198.39      9.42 o 
  24  10  -1      191.70      206.46     13.05 o 
  25  10  -1      167.72      173.14      9.57 o 
  26  10  -1      242.70      248.29     11.03 o 
  27  10  -1      149.80      174.67      9.50 o 
  28  10  -1       72.01       85.12      7.66 o 
  29  10  -1        2.48        8.87      5.35 o 
  30  10  -1        3.58       15.48      5.87 o 
  31  10  -1       18.84       12.59      5.72 o 
  32  10  -1       39.46       38.83      8.22 o 
  33  10  -1      130.60      136.77      9.65 o 
  34  10  -1       30.87       35.92      6.86 o 
  35  10  -1       22.53       18.13      6.39 o 
  36  10  -1       37.69       42.77      6.99 o 
  37  10  -1       10.53       10.33      6.68 o 
  38  10  -1       34.14       39.66      8.09 o 
  39  10  -1        7.10        3.48      6.79 o 
   0  11  -1       82.57       74.61      8.58 o 
   1  11  -1      124.34      131.93      7.38 o 
   2  11  -1      440.51      434.81     12.77 o 
   3  11  -1       20.40       13.33      5.45 o 
   4  11  -1      356.12      321.05     10.01 o 
   5  11  -1      627.89      585.69     13.31 o 
   6  11  -1      289.56      268.13      9.56 o 
   7  11  -1       39.32       26.78      6.27 o 
   8  11  -1      263.69      231.40      9.38 o 
   9  11  -1      336.91      307.43     11.01 o 
  10  11  -1      175.02      170.82      8.83 o 
  11  11  -1      456.67      438.93     12.17 o 
  12  11  -1      380.47      343.39     11.18 o 
  13  11  -1       87.95       94.59     10.02 o 
  14  11  -1       38.65       46.24      7.01 o 
  15  11  -1      198.96      183.11     10.03 o 
  16  11  -1      133.96      111.65      8.81 o 
  17  11  -1      321.29      305.95     12.60 o 
  18  11  -1      186.19      182.20     10.29 o 
  19  11  -1      210.91      238.62     16.24 o 
  20  11  -1      297.30      256.67     11.96 o 
  21  11  -1       81.65       84.81      8.12 o 
  22  11  -1       34.59       48.30      8.92 o 
  23  11  -1      217.91      216.36     11.44 o 
  24  11  -1       75.26       94.81      8.88 o 
  25  11  -1      165.70      160.39     10.64 o 
  26  11  -1      194.22      169.83     11.31 o 
  27  11  -1       17.18       10.66      6.54 o 
  28  11  -1       10.90       14.49      6.65 o 
  29  11  -1      152.36      160.73     11.24 o 
  30  11  -1       59.46       74.66      9.58 o 
  31  11  -1      195.11      230.04     13.04 o 
  32  11  -1      118.20      119.80     10.66 o 
  33  11  -1        7.10        7.07      7.55 o 
  34  11  -1       57.32       84.99      9.56 o 
  35  11  -1       17.01        8.69      7.73 o 
  36  11  -1        5.71       16.42      8.54 o 
   1  12  -1      113.58      111.42      9.86 o 
   2  12  -1      180.10      168.32     12.64 o 
   3  12  -1      351.16      354.87     11.05 o 
   4  12  -1       89.95       95.32      7.45 o 
   5  12  -1      155.67      169.47      8.98 o 
   6  12  -1      202.56      201.84      9.27 o 
   7  12  -1       56.20       57.73      6.64 o 
   8  12  -1      557.68      479.24     12.51 o 
   9  12  -1      145.33      167.17      8.59 o 
  10  12  -1       63.28       63.88      7.07 o 
  11  12  -1      242.90      235.90     14.70 o 
  12  12  -1       24.10       36.08      7.81 o 
  13  12  -1       56.44       46.77      7.50 o 
  14  12  -1      588.48      549.48     19.70 o 
  15  12  -1       37.28       50.91      9.77 o 
  16  12  -1       55.22       54.79      7.54 o 
  17  12  -1       10.69       13.07      6.33 o 
  18  12  -1       26.36       34.76      6.93 o 
  19  12  -1      164.64      159.49     15.29 o 
  20  12  -1      289.04      297.46     13.27 o 
  21  12  -1       85.03       87.50      9.36 o 
  22  12  -1      294.47      308.88     13.61 o 
  23  12  -1      159.85      167.78     11.46 o 
  24  12  -1       29.36       23.46      7.12 o 
  25  12  -1       16.48       26.15      7.43 o 
  26  12  -1      194.47      189.21     12.76 o 
  27  12  -1       76.88       89.06      9.68 o 
  28  12  -1      387.91      394.72     16.09 o 
  29  12  -1       31.72       29.58      7.94 o 
  30  12  -1      106.59      110.98     10.72 o 
  31  12  -1       14.37       15.37      8.78 o 
  32  12  -1       20.28        3.17      6.65 o 
  33  12  -1       13.96       19.59      9.80 o 
   0  13  -1      333.00      316.19     18.96 o 
   1  13  -1      175.31      173.76     10.70 o 
   2  13  -1      116.85      110.30     20.19 o 
   3  13  -1       82.90       82.71      8.97 o 
   4  13  -1       71.76       73.33      8.49 o 
   5  13  -1      230.94      199.97     11.25 o 
   6  13  -1      121.31      125.07     10.31 o 
   7  13  -1      119.71      118.62      9.48 o 
   8  13  -1       15.88       20.33      5.80 o 
   9  13  -1       40.74       46.44      7.05 o 
  10  13  -1       59.46       60.87      8.20 o 
  11  13  -1      330.42      366.97     14.00 o 
  12  13  -1       26.54       31.68      7.17 o 
  13  13  -1      459.60      462.14     17.83 o 
  14  13  -1       51.34       62.99      8.49 o 
  15  13  -1       27.90       31.76      7.40 o 
  16  13  -1       17.46       30.59      7.33 o 
  17  13  -1      380.04      374.98     14.87 o 
  18  13  -1       46.54       49.05      8.16 o 
  19  13  -1      270.19      232.83     12.91 o 
  20  13  -1       31.48       52.01     10.46 o 
  21  13  -1       59.93       59.33     13.87 o 
  22  13  -1       38.95       21.39     10.35 o 
  23  13  -1      209.17      231.71     13.20 o 
  24  13  -1       72.33       82.13      9.58 o 
  25  13  -1      303.78      325.40     15.08 o 
  26  13  -1       37.09       26.19      8.41 o 
  27  13  -1       79.52       89.55     10.12 o 
  28  13  -1      142.74      141.47     11.44 o 
  29  13  -1       46.28       51.69      8.84 o 
   1  14  -1       22.40       24.34      7.75 o 
   2  14  -1       65.05       89.95     11.51 o 
   3  14  -1        5.10       13.43      6.99 o 
   4  14  -1      128.54      145.22     11.27 o 
   5  14  -1       61.72       42.53      8.21 o 
   6  14  -1       16.45       13.04      6.37 o 
   7  14  -1       78.87       96.88      9.54 o 
   8  14  -1      220.13      223.51     15.49 o 
   9  14  -1       44.03       50.03     10.16 o 
  10  14  -1      104.87       95.02     11.83 o 
  11  14  -1       13.50        8.81      8.52 o 
  12  14  -1       14.44        5.01      6.62 o 
  13  14  -1        1.42        7.16      6.55 o 
  14  14  -1      131.11      171.32     12.05 o 
  15  14  -1        0.25        7.34      7.10 o 
  16  14  -1      132.34      139.91     12.94 o 
  17  14  -1      153.55      173.75     12.15 o 
  18  14  -1        3.13       11.12      6.77 o 
  19  14  -1        8.85        5.57      7.01 o 
  20  14  -1       91.70      101.19     10.47 o 
  21  14  -1       86.03      110.00     10.94 o 
  22  14  -1       53.48       59.60      9.15 o 
  23  14  -1      105.29      120.36     11.40 o 
  24  14  -1       15.17       19.75      7.56 o 
   0  15  -1       18.12       53.17     29.01 o 
   1  15  -1      140.33      162.08     11.91 o 
   2  15  -1       60.90       69.62      9.42 o 
   3  15  -1       82.55       82.63      9.91 o 
   4  15  -1       20.43       15.31      7.92 o 
   5  15  -1        0.30        4.29      7.13 o 
   6  15  -1       13.13       22.96      9.54 o 
   7  15  -1       68.82       73.88     11.25 o 
   8  15  -1        0.94        0.18      8.68 o 
   9  15  -1      106.14      118.50     12.78 o 
  10  15  -1       54.90       72.74     11.85 o 
  11  15  -1       25.66       24.34     10.10 o 
  12  15  -1       36.28       30.00      9.89 o 
  13  15  -1       40.83       29.58     10.17 o 
  14  15  -1       16.56       22.80     10.21 o 
  15  15  -1       71.79       94.49     12.99 o 
  16  15  -1       41.04       54.71     11.30 o 
  17  15  -1       23.43       23.66      9.78 o 
  18  15  -1       30.68       49.50     11.62 o 
   1  16  -1       16.72       24.39      9.82 o 
   2  16  -1       68.40       66.69     10.20 o 
   3  16  -1       21.32       23.43      8.90 o 
   4  16  -1       90.24      122.93     14.39 o 
   2   0   0     3233.89      675.24     20.95 o 
   4   0   0    13014.78    12271.70     45.03 o 
   6   0   0     2596.15     1939.41      1.90 o 
   8   0   0     5348.24     6910.16     25.03 o 
  10   0   0    27610.58    27631.43    307.00 o 
  12   0   0    76398.18    79245.05    504.63 o 
  14   0   0      185.35      213.90      6.37 o 
  16   0   0     3963.49     3889.34     25.43 o 
  18   0   0     3004.00     3316.39     32.62 o 
  20   0   0     7786.96     8641.40     74.88 o 
  22   0   0     2205.83     2114.01     26.88 o 
  24   0   0     3956.72     4087.23     66.46 o 
  26   0   0      362.83      325.39     12.02 o 
  28   0   0     2007.72     2004.24     32.37 o 
  30   0   0      364.01      362.57     14.36 o 
  32   0   0        0.13        5.28      4.77 o 
  34   0   0     2216.38     2082.29     31.89 o 
  36   0   0      857.20      804.39     28.92 o 
  38   0   0     1389.79     1244.28     29.70 o 
  40   0   0      358.02      361.31     16.08 o 
  42   0   0      390.98      370.67     17.02 o 
  44   0   0       36.42       28.39      8.41 o 
  46   0   0      313.54      297.93     19.04 o 
  48   0   0      102.49      135.88     23.54 o 
  50   0   0      264.98      277.88     32.07 o 
   1   1   0    71349.08    74199.07    460.47 o 
   2   1   0    30449.19    33644.25    110.54 o 
   3   1   0    10384.48    10271.41     23.81 o 
   4   1   0      380.52      289.43      5.43 o 
   5   1   0     6876.88     6931.99     18.15 o 
   6   1   0     1836.24     2499.11     60.30 o 
   7   1   0     5222.81     5852.99     43.19 o 
   8   1   0     5076.33     5029.36     36.23 o 
   9   1   0    39946.38    43546.06    360.33 o 
  10   1   0    95757.23   106561.43    488.50 o 
  11   1   0    53669.58    60353.97    320.21 o 
  12   1   0     4511.75     4812.27     30.45 o 
  13   1   0     1516.04     1801.81     19.76 o 
  14   1   0      328.62      276.92      8.14 o 
  15   1   0      851.19     1018.17      7.97 o 
  16   1   0       15.96       17.26      2.26 o 
  17   1   0        4.35        0.94      1.64 o 
  18   1   0     1717.02     1714.06     10.69 o 
  19   1   0      203.47      287.26      5.33 o 
  20   1   0     1319.54     1246.62     12.16 o 
  21   1   0      220.29      242.12      6.61 o 
  22   1   0     3343.99     3257.42     24.20 o 
  23   1   0     2079.67     2099.10     14.84 o 
  24   1   0       35.74       36.68      3.23 o 
  25   1   0      768.66      789.67     11.36 o 
  26   1   0        0.20       31.71      2.87 o 
  27   1   0     2404.72     2252.11     17.50 o 
  28   1   0       15.87       24.22      3.80 o 
  29   1   0       52.48       45.67      4.62 o 
  30   1   0       79.60       99.94      6.56 o 
  31   1   0     3799.47     3457.66     29.10 o 
  32   1   0      155.47      175.36      8.17 o 
  33   1   0       98.50       92.35      6.10 o 
  34   1   0        1.44        5.63      3.95 o 
  35   1   0      115.24      112.24      6.95 o 
  36   1   0      225.06      178.69      7.85 o 
  37   1   0      115.13      121.24      7.48 o 
  38   1   0      148.43      146.81      7.77 o 
  39   1   0      790.50      751.58     15.84 o 
  40   1   0      153.44      157.20      7.88 o 
  41   1   0       55.52       68.79      6.01 o 
  42   1   0       17.81       13.17      5.37 o 
  43   1   0       58.02       70.00      7.13 o 
  44   1   0       33.89       33.27      6.61 o 
  45   1   0       98.24       96.77      9.82 o 
  46   1   0        1.60        7.56      6.50 o 
  47   1   0      172.36      152.56     11.97 o 
  48   1   0       38.86       48.31     10.12 o 
  49   1   0        3.37        0.00     10.46 o 
  50   1   0       16.04       32.10     14.32 o 
   0   2   0    76876.66    85281.70    595.62 o 
   1   2   0    26856.70    28329.82     54.53 o 
   2   2   0     4017.16     3932.68     12.59 o 
   3   2   0     1207.56     1131.00     68.68 o 
   4   2   0    30453.69    35066.26    260.88 o 
   5   2   0       15.82       32.37      6.87 o 
   6   2   0      220.83      150.17     13.97 o 
   7   2   0     9693.49    11069.56     19.89 o 
   8   2   0    12777.34    14108.88     70.30 o 
   9   2   0    13054.85    13707.83     54.63 o 
  10   2   0     1012.92      989.35      3.66 o 
  11   2   0        7.81       14.43      3.93 o 
  12   2   0        5.12       10.26      1.53 o 
  13   2   0       39.05       45.89      4.63 o 
  14   2   0     5833.85     6396.70     32.90 o 
  15   2   0     2218.05     2448.35     21.14 o 
  16   2   0      310.64      347.35      8.02 o 
  17   2   0     2149.97     2610.96     22.80 o 
  18   2   0     2184.61     2306.10     18.17 o 
  19   2   0       33.83       51.16      2.98 o 
  20   2   0     1790.57     1806.93     12.56 o 
  21   2   0      111.71      158.62      5.45 o 
  22   2   0     1513.78     1436.99     12.06 o 
  23   2   0      246.30      328.23      6.10 o 
  24   2   0       73.55       69.11      3.53 o 
  25   2   0      710.47      653.70     11.48 o 
  26   2   0       48.63       44.17      4.28 o 
  27   2   0      635.29      723.25     10.16 o 
  28   2   0      752.10      707.56     11.23 o 
  29   2   0     2545.04     2407.48     23.70 o 
  30   2   0      932.60      832.06     12.46 o 
  31   2   0       40.50       64.36      5.29 o 
  32   2   0      390.55      386.34     12.47 o 
  33   2   0        3.89       20.39      3.83 o 
  34   2   0     1255.07     1140.07     16.41 o 
  35   2   0      132.96      120.25      6.61 o 
  36   2   0       23.64       16.07      4.24 o 
  37   2   0       23.82       36.81      5.01 o 
  38   2   0        0.76        1.71      3.98 o 
  39   2   0       34.94       29.87      6.24 o 
  40   2   0       78.07       71.28      6.97 o 
  41   2   0       61.59       68.30      7.14 o 
  42   2   0      166.55      146.42      9.54 o 
  43   2   0      430.36      449.02     13.33 o 
  44   2   0        0.06       16.94      6.95 o 
  45   2   0      349.11      354.67     14.39 o 
  46   2   0        0.95        3.49      6.46 o 
  47   2   0        7.07        4.69      6.78 o 
  48   2   0       85.18       84.20      9.50 o 
  49   2   0        0.03        5.83      8.24 o 
  50   2   0      155.59      162.58     14.54 o 
   1   3   0    19487.05    22437.66    119.39 o 
   2   3   0    18409.48    19837.40     37.42 o 
   3   3   0    44290.49    50251.23    314.32 o 
   4   3   0     6268.86     7186.27     65.11 o 
   5   3   0     1143.31     1076.87      9.63 o 
   6   3   0      599.29      965.97      6.84 o 
   7   3   0     2801.71     2971.03     39.03 o 
   8   3   0       78.84       85.40      8.23 o 
   9   3   0     8466.17     8873.66     51.84 o 
  10   3   0      171.59       92.60      5.84 o 
  11   3   0      154.07      229.37     11.38 o 
  12   3   0      475.29      530.57      3.86 o 
  13   3   0     3838.49     4215.48     23.50 o 
  14   3   0       13.73        4.22      2.24 o 
  15   3   0      372.28      424.69      3.90 o 
  16   3   0      302.17      297.09      4.25 o 
  17   3   0      738.00      846.93      9.51 o 
  18   3   0       99.51       87.07      3.40 o 
  19   3   0     1996.03     1850.41     18.02 o 
  20   3   0        3.94       13.15      2.51 o 
  21   3   0     2030.68     2065.62     19.38 o 
  22   3   0     1245.58     1218.12     14.51 o 
  23   3   0       37.21       28.90      3.77 o 
  24   3   0      376.53      347.91      6.58 o 
  25   3   0       74.50       59.16      4.37 o 
  26   3   0     1442.13     1357.02     14.20 o 
  27   3   0       39.74       66.29      4.34 o 
  28   3   0     1578.16     1361.29     14.47 o 
  29   3   0      507.55      487.64      9.97 o 
  30   3   0     1466.47     1387.16     15.27 o 
  31   3   0     1073.87      988.06     13.64 o 
  32   3   0        7.25       13.00      3.55 o 
  33   3   0       19.10       23.01      4.86 o 
  34   3   0      354.67      341.94     10.12 o 
  35   3   0        6.22       20.31      5.28 o 
  36   3   0      802.47      756.91     20.05 o 
  37   3   0      184.54      180.11      8.67 o 
  38   3   0       25.96       27.37      5.27 o 
  39   3   0      218.06      207.25      9.49 o 
  40   3   0       15.17       23.37      5.53 o 
  41   3   0        0.03        1.36      4.86 o 
  42   3   0        5.44        1.15      5.08 o 
  43   3   0        6.98        5.02      5.61 o 
  44   3   0      292.70      277.86     13.70 o 
  45   3   0       50.52       29.53      8.85 o 
  46   3   0       58.33       37.68      8.43 o 
  47   3   0       41.70       36.41      9.29 o 
  48   3   0      133.18      154.06     11.93 o 
  49   3   0        0.06        9.06      7.23 o 
   0   4   0     3224.34     3997.81     63.24 o 
   1   4   0     8086.75     8728.65     69.97 o 
   2   4   0      591.02      650.78      8.46 o 
   3   4   0    10651.33    11056.00    103.76 o 
   4   4   0        3.75        6.34      5.65 o 
   5   4   0    19763.35    21751.01    106.65 o 
   6   4   0     1187.27     1201.95     12.66 o 
   7   4   0     1903.71     2077.43     28.03 o 
   8   4   0     2002.68     2123.96     27.23 o 
   9   4   0     2104.47     2290.09      9.69 o 
  10   4   0     1353.84     1622.39      9.67 o 
  11   4   0     1947.42     2086.35     14.75 o 
  12   4   0     7101.66     7391.59     57.07 o 
  13   4   0     2571.53     2588.47     24.01 o 
  14   4   0       41.07       24.82      2.95 o 
  15   4   0     1796.03     1948.67     15.23 o 
  16   4   0       96.23      173.44      3.18 o 
  17   4   0     1307.70     1188.94     12.78 o 
  18   4   0     1068.85     1033.41     10.78 o 
  19   4   0     1229.32     1246.49     11.31 o 
  20   4   0        2.46        1.52      3.12 o 
  21   4   0       51.06       57.09      3.35 o 
  22   4   0       13.84       31.15      3.41 o 
  23   4   0      408.50      379.13     10.90 o 
  24   4   0     2866.10     2902.88     22.83 o 
  25   4   0     6915.61     6647.77     46.76 o 
  26   4   0       13.78       23.16      4.02 o 
  27   4   0       59.22       72.02      5.07 o 
  28   4   0      129.03      126.47      5.85 o 
  29   4   0      656.57      647.20     13.99 o 
  30   4   0      354.04      329.08      8.18 o 
  31   4   0       46.09       44.86      5.58 o 
  32   4   0      661.90      604.04     11.88 o 
  33   4   0       42.39       36.16      5.39 o 
  34   4   0       19.25       21.18      4.92 o 
  35   4   0      211.58      199.27      9.84 o 
  36   4   0      106.67       99.78      7.61 o 
  37   4   0     1258.04     1169.03     19.55 o 
  38   4   0       42.32       56.27      7.13 o 
  39   4   0       20.63       22.25      6.49 o 
  40   4   0      337.84      340.85     12.05 o 
  41   4   0      138.15      152.85      9.41 o 
  42   4   0       53.38       49.30      7.57 o 
  43   4   0       37.35       48.23      8.34 o 
  44   4   0        0.45        2.98      5.90 o 
  45   4   0      100.45       74.43      8.69 o 
  46   4   0        0.50        7.10      6.38 o 
  47   4   0      263.35      234.90     13.52 o 
  48   4   0       30.89       20.84      7.88 o 
   1   5   0     5166.97     5405.74     22.11 o 
   2   5   0      836.13      850.42      5.94 o 
   3   5   0     1369.53     1795.61     11.03 o 
   4   5   0      579.97      630.89      5.71 o 
   5   5   0     5575.06     6467.42     49.78 o 
   6   5   0     2654.52     2749.75     20.59 o 
   7   5   0      427.16      596.48      8.62 o 
   8   5   0    13639.64    15611.05     63.75 o 
   9   5   0     2101.79     2392.13     25.57 o 
  10   5   0      438.05      361.67      3.57 o 
  11   5   0     2552.57     2736.76     20.90 o 
  12   5   0       25.92       55.06      5.11 o 
  13   5   0      566.06      585.60      8.86 o 
  14   5   0     9063.43     9115.83     45.77 o 
  15   5   0      106.09      107.80      5.03 o 
  16   5   0       44.35       56.89      3.92 o 
  17   5   0       26.10       20.85      2.92 o 
  18   5   0      473.44      504.79      6.69 o 
  19   5   0     1464.19     1585.30     14.89 o 
  20   5   0       11.37        9.67      3.18 o 
  21   5   0     2199.00     2305.81     26.25 o 
  22   5   0       57.95       62.02      4.98 o 
  23   5   0     1608.21     1668.68     16.40 o 
  24   5   0      290.08      282.49      7.26 o 
  25   5   0      425.73      496.89     10.87 o 
  26   5   0     9153.03     8834.44     58.49 o 
  27   5   0       33.66       51.83      9.32 o 
  28   5   0     1036.18      999.13     14.95 o 
  29   5   0        1.02        3.42      4.12 o 
  30   5   0       63.63       59.40      4.81 o 
  31   5   0      716.71      680.34     13.10 o 
  32   5   0       76.61       88.05      6.50 o 
  33   5   0      364.42      338.86      9.65 o 
  34   5   0       80.32       70.48      5.60 o 
  35   5   0        9.14       11.29      4.61 o 
  36   5   0      278.97      301.51     10.49 o 
  37   5   0       74.04       69.75      7.09 o 
  38   5   0      336.61      309.10     11.99 o 
  39   5   0        6.69       13.46      5.44 o 
  40   5   0        8.57       19.42      6.94 o 
  41   5   0        7.16       13.12      8.55 o 
  42   5   0      265.79      261.03     13.34 o 
  43   5   0       89.19       98.43     10.01 o 
  44   5   0        9.54        6.12      6.41 o 
  45   5   0       27.70       26.17      7.48 o 
  46   5   0       29.51       28.46      7.71 o 
  47   5   0        4.76       11.62      6.83 o 
  48   5   0      126.56      135.07     15.29 o 
   0   6   0      918.26     1028.66      9.07 o 
   1   6   0      984.92      805.33      8.10 o 
   2   6   0      914.39     1105.39      8.84 o 
   3   6   0    11540.86    12619.11     76.77 o 
   4   6   0      961.54     1109.34     12.99 o 
   5   6   0      689.76      712.18      9.15 o 
   6   6   0     3903.62     4230.83     33.40 o 
   7   6   0      839.93     1000.93     10.78 o 
   8   6   0        8.20        7.30      2.28 o 
   9   6   0      111.67       71.93      6.04 o 
  10   6   0     3362.51     3733.54     29.61 o 
  11   6   0       38.19       43.90      3.49 o 
  12   6   0     2844.32     2717.07     19.85 o 
  13   6   0      961.17     1014.02     13.24 o 
  14   6   0      544.54      655.83      9.64 o 
  15   6   0      867.07      800.56      9.95 o 
  16   6   0     1905.33     1957.88     16.48 o 
  17   6   0     1718.42     1800.80     17.03 o 
  18   6   0      196.51      181.48      4.58 o 
  19   6   0        4.56       13.38      3.12 o 
  20   6   0      151.81      167.02      5.08 o 
  21   6   0     1320.38     1137.43     12.68 o 
  22   6   0     1864.08     1835.56     17.29 o 
  23   6   0     2678.93     2845.99     26.28 o 
  24   6   0     2426.69     2245.92     24.72 o 
  25   6   0     1236.11     1144.64     20.25 o 
  26   6   0       48.29       44.23      5.34 o 
  27   6   0       20.02       21.27      4.52 o 
  28   6   0        0.03        2.84      3.92 o 
  29   6   0      941.36      830.65     21.33 o 
  30   6   0       33.44       32.07      5.30 o 
  31   6   0      421.59      416.67     11.17 o 
  32   6   0       40.35       38.15      4.86 o 
  33   6   0      197.62      174.48      8.84 o 
  34   6   0      167.20      166.76      9.16 o 
  35   6   0        0.41        2.36      5.08 o 
  36   6   0      183.46      178.92     10.07 o 
  37   6   0      512.62      485.90     17.44 o 
  38   6   0        2.73       14.59      5.36 o 
  39   6   0        0.01        1.69      5.79 o 
  40   6   0       97.78       96.38      9.12 o 
  41   6   0        1.42        7.59      6.75 o 
  42   6   0      351.95      314.24     14.14 o 
  43   6   0      112.42      112.76     10.04 o 
  44   6   0       34.19       60.57      8.73 o 
  45   6   0       11.02       21.07      8.20 o 
  46   6   0       18.01       19.57      8.68 o 
   1   7   0       93.58       99.94      5.42 o 
   2   7   0     7092.65     7087.98     41.60 o 
   3   7   0     2356.18     2308.53     18.18 o 
   4   7   0        6.61        7.37      2.15 o 
   5   7   0     1779.66     1937.48     17.25 o 
   6   7   0     3390.94     3668.92     26.18 o 
   7   7   0      515.92      570.01      9.58 o 
   8   7   0     2355.16     2498.47     20.35 o 
   9   7   0      900.73      978.06     11.76 o 
  10   7   0      657.65      543.53      6.11 o 
  11   7   0        6.40        9.44      3.32 o 
  12   7   0      293.29      339.50      7.40 o 
  13   7   0     2156.86     2197.76     16.61 o 
  14   7   0     1811.78     1744.00     13.61 o 
  15   7   0       43.61       40.42      2.72 o 
  16   7   0       60.98       47.47      3.44 o 
  17   7   0      315.37      332.44      7.87 o 
  18   7   0        2.80        3.64      2.60 o 
  19   7   0      430.56      326.76     14.31 o 
  20   7   0       12.88       17.25      3.51 o 
  21   7   0      740.55      689.36     12.27 o 
  22   7   0     2659.03     2592.54     27.51 o 
  23   7   0      402.29      380.50      9.68 o 
  24   7   0     1007.20      985.89     14.21 o 
  25   7   0       94.63       86.36      6.47 o 
  26   7   0       12.54       13.80      5.35 o 
  27   7   0      101.93      108.76      6.61 o 
  28   7   0       91.46      105.61      6.30 o 
  29   7   0      542.54      484.32     14.05 o 
  30   7   0      167.25      171.91      8.24 o 
  31   7   0       88.75       79.54      6.25 o 
  32   7   0        3.52        6.01      4.33 o 
  33   7   0       10.99       19.49      6.81 o 
  34   7   0      230.72      224.87      9.20 o 
  35   7   0       11.86       16.00      6.76 o 
  36   7   0       45.60       48.99      6.56 o 
  37   7   0        1.09        4.83      5.59 o 
  38   7   0       76.34       69.86     10.58 o 
  39   7   0       53.77       50.06      9.64 o 
  40   7   0      122.57      139.88     22.88 o 
  41   7   0        9.55        6.07      8.02 o 
  42   7   0       47.12       33.60      9.18 o 
  43   7   0        0.92        2.44      7.52 o 
  44   7   0       27.38       17.73      9.03 o 
  45   7   0       19.63       35.61      9.93 o 
   0   8   0     1329.16     1382.51     21.66 o 
   1   8   0      349.91      263.67      5.66 o 
   2   8   0      262.30      260.84      5.11 o 
   3   8   0      320.24      296.05      5.95 o 
   4   8   0        1.15        3.28      2.54 o 
   5   8   0       13.75       15.46      3.05 o 
   6   8   0     1178.06     1336.05     11.10 o 
   7   8   0      607.00      553.63      8.24 o 
   8   8   0      371.02      328.72      6.55 o 
   9   8   0      198.38      170.38      5.19 o 
  10   8   0      187.40      176.65      4.09 o 
  11   8   0      837.07      721.32     10.37 o 
  12   8   0       62.32       83.74      3.63 o 
  13   8   0       12.30       24.03      3.08 o 
  14   8   0       43.51       41.47      3.64 o 
  15   8   0      444.38      428.96     10.69 o 
  16   8   0      535.49      549.44     12.22 o 
  17   8   0       98.67       88.03      5.16 o 
  18   8   0       11.65       13.26      3.35 o 
  19   8   0      257.03      228.08      6.30 o 
  20   8   0       98.27      101.54      5.69 o 
  21   8   0      736.49      736.47     13.00 o 
  22   8   0      466.85      485.46     16.36 o 
  23   8   0       43.02       43.05      6.82 o 
  24   8   0       19.84       19.96      5.07 o 
  25   8   0       45.14       48.07      6.01 o 
  26   8   0      590.54      598.67     15.70 o 
  27   8   0      564.51      614.65     13.07 o 
  28   8   0     1252.89     1252.95     20.76 o 
  29   8   0      321.49      376.50     11.91 o 
  30   8   0      393.70      408.55     12.03 o 
  31   8   0      455.45      436.70     13.11 o 
  32   8   0        2.20        8.82      5.10 o 
  33   8   0       37.89       35.74      6.85 o 
  34   8   0        8.05        7.72      5.66 o 
  35   8   0      178.71      195.14     10.19 o 
  36   8   0      173.49      180.11     11.79 o 
  37   8   0      105.54      120.41     11.48 o 
  38   8   0       14.14       24.06      7.60 o 
  39   8   0        4.33        6.73      7.57 o 
  40   8   0       61.69       76.37     16.36 o 
  41   8   0       61.00       79.39     11.55 o 
  42   8   0       38.78       52.78     10.67 o 
  43   8   0       32.61       19.75      8.92 o 
   1   9   0     1880.47     1772.61     14.06 o 
   2   9   0       99.51       83.29      4.38 o 
   3   9   0      771.97      749.91     10.64 o 
   4   9   0     1352.59     1331.79     14.53 o 
   5   9   0      873.19      823.47     10.07 o 
   6   9   0       21.12       13.88      3.44 o 
   7   9   0      331.04      309.18      6.64 o 
   8   9   0        4.23        9.43      3.44 o 
   9   9   0      128.94       97.82      4.96 o 
  10   9   0       17.44       16.05      3.84 o 
  11   9   0      847.86      725.44     10.30 o 
  12   9   0       46.84       57.17      5.83 o 
  13   9   0       39.58       29.37      4.89 o 
  14   9   0       20.54       13.51      4.38 o 
  15   9   0      109.35      127.26      6.80 o 
  16   9   0       72.29       64.06      6.46 o 
  17   9   0        0.30        4.90      4.24 o 
  18   9   0       59.73       48.11      6.32 o 
  19   9   0       29.93       58.49      6.40 o 
  20   9   0     1218.94     1223.66     20.38 o 
  21   9   0      284.25      277.84      9.62 o 
  22   9   0      284.74      275.50     14.82 o 
  23   9   0      445.56      429.22     12.62 o 
  24   9   0      745.71      753.42     20.51 o 
  25   9   0      152.75      167.10      9.80 o 
  26   9   0       65.91       70.25      7.54 o 
  27   9   0     1389.72     1321.41     21.90 o 
  28   9   0        8.57       16.58      6.33 o 
  29   9   0        5.59        1.76      4.84 o 
  30   9   0      232.10      249.89     11.02 o 
  31   9   0      210.86      197.69     10.67 o 
  32   9   0      241.26      226.99     12.15 o 
  33   9   0      149.22      168.05     11.12 o 
  34   9   0      326.72      308.68     11.96 o 
  35   9   0       47.15       34.00      7.58 o 
  36   9   0        3.77        4.07      6.34 o 
  37   9   0        3.44        2.11      6.36 o 
  38   9   0      155.13      164.46     11.55 o 
  39   9   0      151.29      202.55     12.49 o 
  40   9   0       75.21       81.49     13.29 o 
  41   9   0        2.31        8.07      8.08 o 
   0  10   0     8319.60     7655.62     85.69 o 
   1  10   0      301.29      293.59      8.25 o 
   2  10   0       60.42       58.07      4.96 o 
   3  10   0        0.07        2.59      4.04 o 
   4  10   0       11.83       13.88      4.62 o 
   5  10   0     1255.54     1171.04     17.31 o 
   6  10   0       12.73       23.96      4.94 o 
   7  10   0     1747.98     1742.73     20.56 o 
   8  10   0        9.75       20.71      5.36 o 
   9  10   0      921.91      825.75     15.51 o 
  10  10   0      281.88      296.11      9.79 o 
  11  10   0      301.10      319.88      9.36 o 
  12  10   0      446.84      399.65     10.47 o 
  13  10   0      375.33      352.59      9.75 o 
  14  10   0       57.80       63.90      6.08 o 
  15  10   0        4.28        1.43      4.59 o 
  16  10   0       32.65       45.17      6.35 o 
  17  10   0       67.89       55.79      6.28 o 
  18  10   0       20.43       12.68      4.95 o 
  19  10   0       69.99       76.50      7.29 o 
  20  10   0       21.62       25.57      4.87 o 
  21  10   0       21.36       17.38      5.31 o 
  22  10   0        0.39        0.03      4.50 o 
  23  10   0      153.35      164.07      9.04 o 
  24  10   0       38.26       34.29      5.70 o 
  25  10   0       12.69       15.23      5.99 o 
  26  10   0       38.04       33.70      6.34 o 
  27  10   0       28.76       33.63      6.46 o 
  28  10   0      493.58      491.24     14.47 o 
  29  10   0        9.26       13.97      5.70 o 
  30  10   0       23.12       24.87      6.31 o 
  31  10   0      213.45      221.64     11.05 o 
  32  10   0      236.37      253.22     15.56 o 
  33  10   0       59.02       58.38     10.92 o 
  34  10   0       80.58       94.06      9.45 o 
  35  10   0        0.74        8.66      6.44 o 
  36  10   0      336.97      310.51     14.91 o 
  37  10   0        3.87       16.77      6.94 o 
  38  10   0       53.02       61.79      8.87 o 
  39  10   0        0.96        0.38      6.44 o 
   1  11   0        3.64        3.35      4.27 o 
   2  11   0       69.38       75.80      6.88 o 
   3  11   0      273.41      242.75      8.55 o 
   4  11   0      134.88      131.31      6.74 o 
   5  11   0      184.31      133.35      8.04 o 
   6  11   0       33.39       30.20      7.04 o 
   7  11   0       75.12      114.69      8.22 o 
   8  11   0     1286.12     1232.54     19.66 o 
   9  11   0       26.08       39.45      5.74 o 
  10  11   0      363.22      368.42     13.32 o 
  11  11   0       19.41       33.19      6.37 o 
  12  11   0      293.39      260.52     10.82 o 
  13  11   0      167.00      136.71      9.99 o 
  14  11   0        2.09       10.72      5.66 o 
  15  11   0       42.31       39.44      8.99 o 
  16  11   0      328.72      280.53     11.94 o 
  17  11   0       65.94       63.55      7.21 o 
  18  11   0        3.02        3.10      5.12 o 
  19  11   0       59.90       67.47      7.40 o 
  20  11   0       13.49       11.20      6.15 o 
  21  11   0       10.08       19.25      6.66 o 
  22  11   0       17.66        7.73      5.98 o 
  23  11   0        1.36        4.17      5.91 o 
  24  11   0       59.95       61.79      7.78 o 
  25  11   0        3.80        6.47      6.06 o 
  26  11   0       86.52       84.00      9.54 o 
  27  11   0      259.71      242.89     12.89 o 
  28  11   0        3.03        6.39      6.46 o 
  29  11   0        2.47        8.30      6.54 o 
  30  11   0      263.77      303.99     12.55 o 
  31  11   0       53.36       78.96      9.70 o 
  32  11   0       40.12       47.47      8.24 o 
  33  11   0        3.81        6.35      6.53 o 
  34  11   0       82.25       92.95      9.96 o 
  35  11   0       15.04       15.94      7.13 o 
  36  11   0       23.82       20.08      7.20 o 
   0  12   0      113.98      109.19      9.20 o 
   1  12   0      373.78      339.63     11.22 o 
   2  12   0        0.05        4.84      5.00 o 
   3  12   0     1243.68     1119.59     19.36 o 
   4  12   0       32.27       39.77      6.29 o 
   5  12   0      208.62      200.52      9.24 o 
   6  12   0      150.31      159.95      8.17 o 
   7  12   0        0.23        7.72      5.28 o 
   8  12   0        8.90       32.81      8.94 o 
   9  12   0     1746.61     1610.23     23.53 o 
  10  12   0        6.42       37.76      5.84 o 
  11  12   0       71.28       67.28      8.47 o 
  12  12   0       14.47       31.20      7.50 o 
  13  12   0        1.18        3.89      5.81 o 
  14  12   0        0.51        0.42      5.42 o 
  15  12   0      115.05      127.00      9.76 o 
  16  12   0        0.22        4.91      6.08 o 
  17  12   0       65.24       65.95      8.50 o 
  18  12   0        1.49        1.71      5.55 o 
  19  12   0       34.26       40.21      7.27 o 
  20  12   0       51.81       47.79      8.02 o 
  21  12   0      284.71      277.36     17.85 o 
  22  12   0        0.50        4.74      5.77 o 
  23  12   0       10.99       15.19      6.54 o 
  24  12   0       60.76       61.69      8.36 o 
  25  12   0      342.97      409.65     14.97 o 
  26  12   0       13.89       20.66      7.07 o 
  27  12   0       75.23       83.16      9.15 o 
  28  12   0       28.97       28.54      7.41 o 
  29  12   0        8.41       12.38      8.05 o 
  30  12   0        5.20       17.31      8.25 o 
  31  12   0       28.25       40.16     20.04 o 
  32  12   0        0.66        2.96      7.16 o 
  33  12   0        8.93       11.05      7.85 o 
   1  13   0       24.61       45.75      7.87 o 
   2  13   0      472.98      440.47     14.39 o 
   3  13   0       43.84       45.08      7.82 o 
   4  13   0      105.69       86.05      8.85 o 
   5  13   0      248.13      258.36     11.24 o 
   6  13   0       21.63       23.15      6.07 o 
   7  13   0       19.77       13.46      5.91 o 
   8  13   0        0.76        5.75      5.20 o 
   9  13   0       19.96       19.95      6.99 o 
  10  13   0       76.47       68.67      8.23 o 
  11  13   0      122.68      125.03      9.39 o 
  12  13   0       36.02       50.55     15.01 o 
  13  13   0       95.94       83.05      9.35 o 
  14  13   0      211.20      284.26     13.29 o 
  15  13   0      162.12      164.10     11.07 o 
  16  13   0       72.52       85.43      9.71 o 
  17  13   0        0.39        4.01      6.48 o 
  18  13   0        2.87       12.04      7.12 o 
  19  13   0        3.15        2.67      6.00 o 
  20  13   0      100.01       94.58     10.17 o 
  21  13   0       42.14       44.64      8.19 o 
  22  13   0        0.01        0.09      5.90 o 
  23  13   0       29.47       25.17      7.30 o 
  24  13   0        4.71        9.97      7.16 o 
  25  13   0       42.79       55.46      8.54 o 
  26  13   0      251.80      239.02     13.65 o 
  27  13   0       15.64       17.48      8.57 o 
  28  13   0        1.19       17.03      8.37 o 
  29  13   0        3.50       17.84      8.12 o 
   0  14   0       48.67       45.54     12.14 o 
   1  14   0       94.61       82.05      9.18 o 
   2  14   0       44.40       52.82      8.12 o 
   3  14   0        3.77        8.61      6.59 o 
   4  14   0        7.08        4.56      6.71 o 
   5  14   0       10.32        5.70      6.63 o 
   6  14   0      126.62      112.81      9.61 o 
   7  14   0       12.41       11.04     11.91 o 
   8  14   0        0.06        1.87      7.21 o 
   9  14   0        0.29        3.63      6.38 o 
  10  14   0       19.04       20.29     13.00 o 
  11  14   0        0.07       13.75      6.76 o 
  12  14   0      117.27      114.80     10.49 o 
  13  14   0       25.17       35.23      7.72 o 
  14  14   0       45.00       41.79      8.51 o 
  15  14   0       70.13       88.51     13.89 o 
  16  14   0       39.72       46.21      9.06 o 
  17  14   0        0.56        3.18      6.74 o 
  18  14   0      281.37      307.91     21.08 o 
  19  14   0       20.79       34.66      8.08 o 
  20  14   0       22.31       12.42      7.34 o 
  21  14   0       13.58       24.73     10.10 o 
  22  14   0        0.65        8.50      6.72 o 
  23  14   0       83.27       95.31     10.46 o 
  24  14   0       56.09       72.92      9.50 o 
   1  15   0        3.05        7.81      7.21 o 
   2  15   0      282.45      286.00     13.74 o 
   3  15   0       14.45       18.09      7.72 o 
   4  15   0        8.62       12.49      7.60 o 
   5  15   0        3.33        9.28      8.71 o 
   6  15   0        3.78        1.16      7.92 o 
   7  15   0        1.60        5.51      8.40 o 
   8  15   0        0.16        0.09      8.20 o 
   9  15   0       60.43       55.08     11.70 o 
  10  15   0      118.48      110.21     13.22 o 
  11  15   0        1.55       14.65     10.05 o 
  12  15   0        4.10        0.06      7.90 o 
  13  15   0       10.23       23.14     11.61 o 
  14  15   0        8.92       12.54      7.62 o 
  15  15   0       41.85       43.19      8.59 o 
  16  15   0        0.67       20.50      8.39 o 
  17  15   0       14.75       33.47      8.56 o 
  18  15   0       27.99       32.36      8.61 o 
   0  16   0       75.75       87.97     22.20 o 
   1  16   0       93.09       75.53     10.35 o 
   2  16   0        1.78        2.24      7.70 o 
   3  16   0       61.51       63.49     12.10 o 
   4  16   0        0.67        6.75      9.21 o 
   5  16   0        3.15        7.44      9.74 o 
   2   0   1    35416.94    37041.11     55.66 o 
   4   0   1      200.97      260.45     20.39 o 
   6   0   1    17574.78    19193.46     58.84 o 
   8   0   1    12704.14    14301.90    138.85 o 
  10   0   1    29397.13    32389.59    343.76 o 
  12   0   1    46855.56    49476.66    355.08 o 
  14   0   1     4235.25     3864.48     47.87 o 
  16   0   1      677.27      670.78     11.36 o 
  18   0   1     9344.53    10360.05     76.94 o 
  20   0   1     1920.39     1809.87     18.68 o 
  22   0   1     1714.39     1860.97     21.46 o 
  24   0   1     1448.25     1430.94     14.69 o 
  26   0   1     1190.62      974.42     26.18 o 
  28   0   1      590.00      545.17     11.61 o 
  30   0   1     1464.75     1375.55     38.59 o 
  32   0   1      818.90      827.64     25.25 o 
  34   0   1      174.56      177.78     10.80 o 
  36   0   1      130.46      113.76     12.13 o 
  38   0   1      201.25      191.39     12.25 o 
  40   0   1       57.63       61.50      8.36 o 
  42   0   1      120.11      104.79     11.59 o 
  44   0   1       28.57       27.51     11.07 o 
  46   0   1      146.30      156.81     16.55 o 
  48   0   1      161.50      164.85     16.96 o 
  50   0   1      256.55      277.51     31.70 o 
   0   1   1    12366.57    13426.98     71.01 o 
   1   1   1     2076.81     2584.76     66.49 o 
   2   1   1    11159.55    12985.96     63.81 o 
   3   1   1     2464.02     2453.30     17.46 o 
   4   1   1     1762.78     1783.30      6.03 o 
   5   1   1      710.71      772.85     19.69 o 
   6   1   1       32.57       36.66      2.39 o 
   7   1   1     3373.94     3666.64     46.19 o 
   8   1   1     8204.56     9019.30     92.41 o 
   9   1   1     2207.08     2574.75     28.12 o 
  10   1   1     6540.06     6875.03     40.83 o 
  11   1   1     2083.53     2234.72     23.30 o 
  12   1   1     3972.02     4000.28     35.72 o 
  13   1   1     4634.94     4914.50     29.71 o 
  14   1   1      184.14      186.42      6.30 o 
  15   1   1        7.21        2.31      2.32 o 
  16   1   1      641.98      647.44     10.48 o 
  17   1   1       34.99       49.61      4.09 o 
  18   1   1     1287.68     1505.27     12.96 o 
  19   1   1     4304.43     4553.02     42.96 o 
  20   1   1     1102.90     1186.70     11.59 o 
  21   1   1     1395.92     1441.73     12.60 o 
  22   1   1     2009.31     2148.95     16.82 o 
  23   1   1     1612.23     1539.72     16.38 o 
  24   1   1      660.61      712.63      8.09 o 
  25   1   1      616.48      616.80      9.61 o 
  26   1   1      378.97      365.81      7.33 o 
  27   1   1      531.55      575.80      9.32 o 
  28   1   1      601.39      613.69     10.00 o 
  29   1   1     1061.97      982.43     14.28 o 
  30   1   1      385.75      326.98      9.24 o 
  31   1   1      131.83      129.67      6.22 o 
  32   1   1      855.77      860.75     14.01 o 
  33   1   1       51.86       64.09      5.71 o 
  34   1   1      380.17      390.14      9.83 o 
  35   1   1      249.17      261.68      8.48 o 
  36   1   1      194.95      177.03      7.49 o 
  37   1   1       55.84       55.75      5.47 o 
  38   1   1      138.92      137.82      9.20 o 
  39   1   1       46.64       46.97      5.79 o 
  40   1   1       65.69       62.27      6.94 o 
  41   1   1      151.95      162.20     10.63 o 
  42   1   1        7.50       10.55      5.29 o 
  43   1   1       20.76       32.56      6.59 o 
  44   1   1       10.50       17.65      5.97 o 
  45   1   1       10.89        9.49      5.66 o 
  46   1   1        7.91       14.18      7.15 o 
  47   1   1      116.56      109.37     10.64 o 
  48   1   1       22.40       19.60      7.92 o 
  49   1   1      314.54      337.41     18.04 o 
  50   1   1       16.50       22.77      9.82 o 
   1   2   1     1883.17     1855.86      5.42 o 
   2   2   1     1880.63     1868.30     10.38 o 
   3   2   1     6435.67     6785.06     19.16 o 
   4   2   1     2073.87     2250.10      5.86 o 
   5   2   1     5257.52     5460.93     22.11 o 
   6   2   1     2335.13     2505.64     11.42 o 
   7   2   1    18365.74    20417.26    111.33 o 
   8   2   1    12169.75    12841.34     70.48 o 
   9   2   1     2599.71     2793.56     26.42 o 
  10   2   1    18627.15    21025.72    113.71 o 
  11   2   1     2507.32     2973.57     12.51 o 
  12   2   1     3969.32     4296.82     28.10 o 
  13   2   1     1401.87     1580.37     13.37 o 
  14   2   1     1423.63     1640.06     14.74 o 
  15   2   1     1049.27     1074.22     12.48 o 
  16   2   1     1324.74     1531.37     10.79 o 
  17   2   1     5823.71     6040.29     36.83 o 
  18   2   1     2108.48     2084.04     14.61 o 
  19   2   1      870.94      925.69     11.82 o 
  20   2   1     3360.15     3556.82     23.70 o 
  21   2   1     1965.18     2006.13     15.05 o 
  22   2   1     1448.06     1458.80     12.64 o 
  23   2   1     1299.57     1271.76     11.80 o 
  24   2   1      532.53      507.20      7.48 o 
  25   2   1      155.95      163.25      5.49 o 
  26   2   1     1391.62     1366.99     14.31 o 
  27   2   1     1429.30     1352.79     15.93 o 
  28   2   1      591.49      592.86     15.51 o 
  29   2   1     1128.37     1104.77     13.90 o 
  30   2   1      632.50      624.82     10.05 o 
  31   2   1      125.96      118.35      5.01 o 
  32   2   1      442.10      416.19     11.53 o 
  33   2   1      142.37      129.35      6.75 o 
  34   2   1       76.71       89.30      6.24 o 
  35   2   1      411.75      370.19     10.33 o 
  36   2   1       75.62       78.43      6.79 o 
  37   2   1       68.43       74.14      7.16 o 
  38   2   1       33.90       51.39      6.81 o 
  39   2   1      152.30      160.22      9.22 o 
  40   2   1       46.96       52.55      6.27 o 
  41   2   1       19.65       28.49      5.95 o 
  42   2   1      215.15      213.30     11.86 o 
  43   2   1       92.50       94.74      8.31 o 
  44   2   1       61.32       59.34      7.52 o 
  45   2   1       41.20       36.75      6.69 o 
  46   2   1      180.29      173.04     10.58 o 
  47   2   1      154.64      176.87     10.69 o 
  48   2   1       88.81       99.14     15.70 o 
  49   2   1       17.61       32.58      9.83 o 
  50   2   1        8.88        5.18      8.55 o 
   0   3   1    42322.70    46646.47    766.70 o 
   1   3   1     5686.95     6214.77     36.50 o 
   2   3   1     8340.12     9547.37     59.87 o 
   3   3   1     1262.27     1437.30     12.37 o 
   4   3   1    20182.71    21169.92    181.32 o 
   5   3   1     1756.71     1989.91      9.54 o 
   6   3   1    23020.05    24931.68    173.80 o 
   7   3   1      504.41      580.82      8.11 o 
   8   3   1     3238.44     3821.85     37.06 o 
   9   3   1     2887.76     2858.18     28.32 o 
  10   3   1     6122.30     6570.96     35.80 o 
  11   3   1     3825.94     3798.45     21.86 o 
  12   3   1     1936.81     1782.09     13.65 o 
  13   3   1     4879.96     5067.04     41.09 o 
  14   3   1     1103.57     1189.03     12.41 o 
  15   3   1      109.61      142.89      3.52 o 
  16   3   1     6939.33     7327.38     45.26 o 
  17   3   1      102.69      129.72      6.53 o 
  18   3   1     8860.14     9473.29     59.09 o 
  19   3   1      521.59      582.49      8.32 o 
  20   3   1     1282.02     1308.57     13.46 o 
  21   3   1     2038.88     1956.15     15.98 o 
  22   3   1     2769.44     2680.87     23.62 o 
  23   3   1      193.79      175.41      6.14 o 
  24   3   1     3111.39     3137.49     25.95 o 
  25   3   1     2031.39     2011.33     18.57 o 
  26   3   1      291.26      241.46      7.72 o 
  27   3   1       17.41       15.76      3.43 o 
  28   3   1     1252.74     1128.20     14.71 o 
  29   3   1      359.90      416.46     14.26 o 
  30   3   1     2045.73     2006.55     19.80 o 
  31   3   1      730.08      758.50     12.84 o 
  32   3   1       67.02       72.41      7.03 o 
  33   3   1      213.77      201.22      7.72 o 
  34   3   1      714.69      660.68     13.71 o 
  35   3   1      192.58      187.49      8.68 o 
  36   3   1      551.13      512.72     12.69 o 
  37   3   1      138.19      123.13      8.18 o 
  38   3   1      342.64      347.21     11.75 o 
  39   3   1       54.07       53.47      6.99 o 
  40   3   1      103.49      104.51      7.82 o 
  41   3   1       11.53        5.47      5.25 o 
  42   3   1      183.06      201.45     13.99 o 
  43   3   1       88.24      105.27      8.35 o 
  44   3   1       24.22       31.01      6.57 o 
  45   3   1       46.41       57.27      7.41 o 
  46   3   1      216.49      245.77     11.60 o 
  47   3   1       17.32       29.95      9.94 o 
  48   3   1      111.57      114.78     13.30 o 
  49   3   1       15.98       12.23      7.38 o 
   1   4   1      180.19      200.05      8.42 o 
   2   4   1     6682.76     7442.77     50.89 o 
   3   4   1     1627.16     1787.35     11.15 o 
   4   4   1     1379.22     1484.38     11.86 o 
   5   4   1     1150.71     1273.90     11.87 o 
   6   4   1      937.72     1034.61     15.29 o 
   7   4   1    11941.42    12345.00     66.80 o 
   8   4   1     3144.79     3466.50     22.41 o 
   9   4   1     4390.51     4527.02     23.06 o 
  10   4   1     3693.01     3874.43     15.13 o 
  11   4   1      365.42      386.99      4.41 o 
  12   4   1     6171.74     6790.32     36.38 o 
  13   4   1      650.67      760.08      8.54 o 
  14   4   1     2860.86     2880.61     14.10 o 
  15   4   1     2108.08     2264.10     13.31 o 
  16   4   1      101.69       92.83      3.37 o 
  17   4   1     2289.24     2389.83     19.21 o 
  18   4   1      429.79      447.06      8.35 o 
  19   4   1     2448.21     2416.26     25.57 o 
  20   4   1      670.99      751.75      9.94 o 
  21   4   1     1881.01     1750.71     16.57 o 
  22   4   1       16.34       23.07      3.67 o 
  23   4   1     3825.43     3666.76     27.96 o 
  24   4   1     2470.44     2453.99     21.86 o 
  25   4   1      850.69      842.22     14.50 o 
  26   4   1     1182.14     1163.80     14.43 o 
  27   4   1     2273.44     2103.35     19.18 o 
  28   4   1     1178.94     1125.66     15.86 o 
  29   4   1      408.39      412.72     12.71 o 
  30   4   1      184.67      193.81      7.51 o 
  31   4   1      435.71      399.09     16.66 o 
  32   4   1      260.17      250.67      9.02 o 
  33   4   1      135.58      135.31      7.48 o 
  34   4   1       27.99       37.02      5.08 o 
  35   4   1      503.11      509.47     13.49 o 
  36   4   1       75.62       77.16      7.18 o 
  37   4   1      103.63       99.28      8.11 o 
  38   4   1       12.47       16.72      7.18 o 
  39   4   1      211.28      214.53     10.04 o 
  40   4   1      165.70      177.52      9.63 o 
  41   4   1       92.53       86.44      8.20 o 
  42   4   1       46.47       50.66      8.10 o 
  43   4   1       17.78        6.32      5.74 o 
  44   4   1       42.09       35.62      6.92 o 
  45   4   1      131.50      137.79      9.75 o 
  46   4   1       10.35       18.47      7.37 o 
  47   4   1       35.94       34.90      8.34 o 
  48   4   1       86.31       81.52      9.85 o 
   0   5   1     4875.77     4952.20     30.37 o 
   1   5   1      824.22      944.47      7.95 o 
   2   5   1     1405.68     1511.12     15.63 o 
   3   5   1     1319.28     1413.68     15.93 o 
   4   5   1     2785.77     3089.93     16.74 o 
   5   5   1      156.35      206.46      6.44 o 
   6   5   1     1934.40     2042.04     12.02 o 
   7   5   1     7618.98     8476.73     49.27 o 
   8   5   1     4013.99     4494.13     23.71 o 
   9   5   1     3562.45     3632.97     20.95 o 
  10   5   1     6111.35     6657.63     34.81 o 
  11   5   1      482.83      502.55      5.83 o 
  12   5   1     5309.59     5560.05     35.98 o 
  13   5   1      652.48      768.14      8.23 o 
  14   5   1     3209.29     3239.46     23.84 o 
  15   5   1      390.93      396.82      6.66 o 
  16   5   1       72.30       68.02      3.15 o 
  17   5   1     1256.19     1299.46     15.68 o 
  18   5   1      538.73      476.20      7.82 o 
  19   5   1      920.79      980.91     11.36 o 
  20   5   1     1802.20     1827.26     18.77 o 
  21   5   1      310.45      303.06      6.74 o 
  22   5   1     1257.90     1253.22     13.25 o 
  23   5   1       91.68       92.31      5.39 o 
  24   5   1     2742.00     2499.26     22.58 o 
  25   5   1       39.51       32.30      4.54 o 
  26   5   1      270.51      248.96      9.94 o 
  27   5   1      421.58      399.57      9.95 o 
  28   5   1     1032.36      991.82     15.60 o 
  29   5   1      120.01      131.17      6.73 o 
  30   5   1      356.78      329.55      9.06 o 
  31   5   1       35.69       37.15      6.06 o 
  32   5   1      125.32      140.55      7.85 o 
  33   5   1       26.78       31.09      5.24 o 
  34   5   1      259.88      253.92      8.63 o 
  35   5   1       61.12       52.68      6.13 o 
  36   5   1      147.86      139.46     10.14 o 
  37   5   1       54.67       60.63      7.35 o 
  38   5   1        2.89        4.31      5.25 o 
  39   5   1      149.93      140.89     11.21 o 
  40   5   1      231.37      214.53     10.31 o 
  41   5   1       79.68       74.09      7.81 o 
  42   5   1      107.14      107.54      8.80 o 
  43   5   1       23.64       35.29      6.79 o 
  44   5   1      190.33      182.67     15.67 o 
  45   5   1       25.68       22.77      7.49 o 
  46   5   1        9.21       18.63      6.65 o 
  47   5   1       44.74       43.56      8.19 o 
   1   6   1     1660.45     1535.74     14.95 o 
   2   6   1     2202.05     2260.26     17.56 o 
   3   6   1     8813.64     9205.01     58.07 o 
   4   6   1     1085.75     1188.45      9.21 o 
   5   6   1     4953.91     5141.71     29.74 o 
   6   6   1     1094.38     1215.28     11.34 o 
   7   6   1      553.01      622.38     10.50 o 
   8   6   1     1933.81     2100.63     16.31 o 
   9   6   1     2556.54     2682.82     18.21 o 
  10   6   1      894.44      892.66      9.07 o 
  11   6   1      130.35      116.18      5.41 o 
  12   6   1     1700.06     1847.25     13.89 o 
  13   6   1      249.35      222.45      5.16 o 
  14   6   1      103.78      121.30      3.65 o 
  15   6   1      743.06      764.44      7.62 o 
  16   6   1      945.68      988.60     11.63 o 
  17   6   1      800.69      736.81      9.17 o 
  18   6   1      127.00      136.07      5.07 o 
  19   6   1       34.66       36.43      4.37 o 
  20   6   1      475.51      461.44     10.01 o 
  21   6   1     1453.73     1399.95     16.72 o 
  22   6   1       56.41       46.01      4.12 o 
  23   6   1     1889.76     1719.80     20.11 o 
  24   6   1      152.41      144.67      6.63 o 
  25   6   1      197.14      184.74      7.47 o 
  26   6   1     1293.90     1319.18     16.57 o 
  27   6   1      475.21      434.34     10.07 o 
  28   6   1        5.93        7.82      4.03 o 
  29   6   1      117.46      108.26      6.48 o 
  30   6   1      246.53      229.14      8.99 o 
  31   6   1       78.57       73.54      6.71 o 
  32   6   1      272.17      298.36      8.52 o 
  33   6   1      267.24      271.28      8.89 o 
  34   6   1      256.28      224.51      7.68 o 
  35   6   1      219.65      229.20      8.98 o 
  36   6   1      378.88      378.61     11.32 o 
  37   6   1        1.70        6.91      4.65 o 
  38   6   1       71.51       64.55      8.78 o 
  39   6   1       67.16       82.08      7.76 o 
  40   6   1       27.13       24.31      6.29 o 
  41   6   1       39.44       39.36      7.51 o 
  42   6   1       28.69       18.47      6.96 o 
  43   6   1        9.76        8.86      7.76 o 
  44   6   1        3.35        1.42      7.45 o 
  45   6   1       71.32       72.63     10.78 o 
  46   6   1       18.99       16.00      8.33 o 
   0   7   1     3820.48     3850.10     36.42 o 
   1   7   1     2909.41     3129.97     23.87 o 
   2   7   1      811.44      793.91      9.02 o 
   3   7   1      734.30      654.43     10.05 o 
   4   7   1      891.69      843.62      9.31 o 
   5   7   1      372.45      371.39      6.77 o 
   6   7   1      383.61      355.24      6.10 o 
   7   7   1     1167.97     1226.87     12.49 o 
   8   7   1     1636.59     1651.51     15.63 o 
   9   7   1      710.28      698.12      8.80 o 
  10   7   1     1082.75     1056.99     10.45 o 
  11   7   1      284.69      331.14      6.08 o 
  12   7   1     1995.51     1889.94     15.91 o 
  13   7   1      506.68      508.79      6.85 o 
  14   7   1      462.20      450.24      7.26 o 
  15   7   1      807.37      819.34      9.99 o 
  16   7   1      113.14      126.11      5.87 o 
  17   7   1      210.79      215.76      6.55 o 
  18   7   1      490.93      482.57      9.54 o 
  19   7   1      388.41      376.28      9.26 o 
  20   7   1     2039.27     1925.69     19.52 o 
  21   7   1      283.50      261.97      7.64 o 
  22   7   1      160.32      169.91      7.36 o 
  23   7   1      191.74      170.55      7.41 o 
  24   7   1      108.36      113.51      6.85 o 
  25   7   1      215.30      196.39     11.13 o 
  26   7   1      102.73      102.41      6.52 o 
  27   7   1       83.53       92.31      6.56 o 
  28   7   1      672.62      629.42     13.71 o 
  29   7   1       11.28       22.18      6.92 o 
  30   7   1      121.75      126.47     10.12 o 
  31   7   1       14.68       19.50      6.03 o 
  32   7   1      358.11      335.43     11.35 o 
  33   7   1       33.92       42.62      7.39 o 
  34   7   1      461.03      465.58     15.43 o 
  35   7   1      184.22      190.75     14.89 o 
  36   7   1       99.07      100.49      9.26 o 
  37   7   1       77.66       80.59      8.75 o 
  38   7   1       25.28       29.57      7.66 o 
  39   7   1       22.14       10.24      7.70 o 
  40   7   1       22.46       15.95      8.04 o 
  41   7   1       33.64       33.68      8.60 o 
  42   7   1       36.26       19.79      8.72 o 
  43   7   1       40.08       49.69     10.27 o 
  44   7   1       23.33        8.32      7.86 o 
  45   7   1       56.54       50.52     10.73 o 
   1   8   1      170.26      172.35      4.92 o 
   2   8   1      552.22      609.09      6.97 o 
   3   8   1      570.89      496.06      7.28 o 
   4   8   1      976.06      909.11      9.52 o 
   5   8   1       14.37       16.92      2.85 o 
   6   8   1      477.05      531.30      7.72 o 
   7   8   1       55.68       66.40      3.39 o 
   8   8   1     2125.29     2114.11     16.72 o 
   9   8   1     1809.04     1844.61     15.72 o 
  10   8   1     1999.41     2048.82     16.65 o 
  11   8   1      200.49      200.74      7.20 o 
  12   8   1      256.47      274.31      5.82 o 
  13   8   1      161.21      167.97      6.22 o 
  14   8   1      517.90      477.66     10.65 o 
  15   8   1      463.50      465.83      9.66 o 
  16   8   1      829.48      706.53     13.84 o 
  17   8   1        1.26        1.66      3.81 o 
  18   8   1      256.74      233.85      8.35 o 
  19   8   1       37.35       31.41      4.86 o 
  20   8   1      381.18      370.77     10.30 o 
  21   8   1      223.59      212.82      9.63 o 
  22   8   1      561.61      496.06     15.19 o 
  23   8   1       92.85      109.54      7.00 o 
  24   8   1      437.63      426.36     11.58 o 
  25   8   1       55.59       54.43      6.72 o 
  26   8   1      378.52      361.66     10.94 o 
  27   8   1       22.88       28.98      5.56 o 
  28   8   1       54.44       55.36      6.82 o 
  29   8   1       71.21       66.44      6.59 o 
  30   8   1      478.97      493.60     13.45 o 
  31   8   1       99.41      125.59      8.53 o 
  32   8   1      373.96      374.60     14.54 o 
  33   8   1       67.17       97.06     10.68 o 
  34   8   1       30.30       16.38      9.73 o 
  35   8   1       19.34       18.11      7.07 o 
  36   8   1        1.63       11.59      6.84 o 
  37   8   1      109.78       95.86      9.49 o 
  38   8   1       17.03       23.69      7.40 o 
  39   8   1       84.49      115.49     10.27 o 
  40   8   1       14.95       14.16      8.15 o 
  41   8   1        8.69       12.30      8.15 o 
  42   8   1       56.81       73.54     11.36 o 
  43   8   1        6.07       14.68      8.56 o 
   0   9   1     1713.77     1630.21     21.94 o 
   1   9   1     2958.22     2854.56     23.45 o 
   2   9   1     1072.53     1000.24     12.12 o 
   3   9   1     2183.97     2120.49     20.16 o 
   4   9   1      912.54      901.71     11.21 o 
   5   9   1      946.68      903.95     11.53 o 
   6   9   1      538.79      491.78      8.82 o 
   7   9   1     2041.88     1947.31     17.92 o 
   8   9   1      747.05      672.32     13.22 o 
   9   9   1     1186.25     1117.52     13.15 o 
  10   9   1      960.63      992.14     12.56 o 
  11   9   1      244.65      237.77     10.31 o 
  12   9   1      179.09      168.08      5.15 o 
  13   9   1      930.01      859.99     11.04 o 
  14   9   1      252.57      234.97      7.12 o 
  15   9   1      457.92      398.57     10.96 o 
  16   9   1      310.37      345.84     10.67 o 
  17   9   1      420.68      376.52     10.46 o 
  18   9   1      382.40      376.67     10.48 o 
  19   9   1      349.82      345.83     10.69 o 
  20   9   1      139.21       96.60      7.17 o 
  21   9   1      839.40      709.34     14.19 o 
  22   9   1      300.87      276.11      9.95 o 
  23   9   1      213.28      197.84      8.75 o 
  24   9   1       96.49      116.11      7.55 o 
  25   9   1      754.36      737.44     17.52 o 
  26   9   1        0.22        2.89      5.25 o 
  27   9   1      274.79      269.31     10.81 o 
  28   9   1      125.48      126.64      8.79 o 
  29   9   1      177.21      187.17      9.90 o 
  30   9   1      108.68      104.83     10.05 o 
  31   9   1      156.70      163.11     10.75 o 
  32   9   1       15.91       28.01      6.82 o 
  33   9   1        3.33        6.82      6.01 o 
  34   9   1       70.90       92.33      9.24 o 
  35   9   1       60.27       84.09      9.49 o 
  36   9   1       21.11       33.52      7.90 o 
  37   9   1      142.94      160.49     11.92 o 
  38   9   1        1.87       10.64      7.17 o 
  39   9   1       18.52       22.43      8.12 o 
  40   9   1       24.77       32.65      8.40 o 
  41   9   1       27.04       31.82      9.53 o 
   1  10   1      207.19      199.27      7.58 o 
   2  10   1     2929.03     2650.84     22.49 o 
   3  10   1      159.41      143.41      6.24 o 
   4  10   1      716.89      630.11     11.41 o 
   5  10   1       31.45       33.01      4.20 o 
   6  10   1     1061.90     1026.28     13.69 o 
   7  10   1      672.72      592.51     10.20 o 
   8  10   1       71.87       69.51      4.74 o 
   9  10   1      830.39      784.73     11.82 o 
  10  10   1      335.90      302.66      8.68 o 
  11  10   1      995.19      874.63     13.61 o 
  12  10   1      754.45      703.94     12.36 o 
  13  10   1      178.24      189.58      8.19 o 
  14  10   1      781.39      725.80     14.09 o 
  15  10   1      177.94      176.69      8.18 o 
  16  10   1     1508.69     1335.24     20.52 o 
  17  10   1      282.73      279.18     10.38 o 
  18  10   1       18.25        9.12      5.17 o 
  19  10   1       20.94       23.46      5.50 o 
  20  10   1      701.90      674.91     15.02 o 
  21  10   1       27.44       31.37      5.99 o 
  22  10   1      689.74      684.13     16.02 o 
  23  10   1      214.27      209.84     10.54 o 
  24  10   1      187.24      174.37      9.01 o 
  25  10   1      167.26      168.55      9.55 o 
  26  10   1      242.81      240.28     10.98 o 
  27  10   1      146.07      158.68      9.31 o 
  28  10   1       73.85       69.46      7.42 o 
  29  10   1        2.52        8.07      5.91 o 
  30  10   1        3.55        5.35      6.10 o 
  31  10   1       18.50       11.57      6.04 o 
  32  10   1       41.32       40.46      7.69 o 
  33  10   1      133.87      157.83     11.58 o 
  34  10   1       30.78       28.55      7.22 o 
  35  10   1       23.29       13.19      6.91 o 
  36  10   1       37.61       51.31      8.14 o 
  37  10   1       10.59       13.13      7.14 o 
  38  10   1       33.91       45.63      8.60 o 
  39  10   1        6.65       15.17      7.34 o 
   0  11   1       78.36       61.33      8.29 o 
   1  11   1      121.75      119.58      6.45 o 
   2  11   1      444.03      454.52     10.71 o 
   3  11   1       19.84       18.77      5.02 o 
   4  11   1      359.16      323.65      9.17 o 
   5  11   1      635.46      599.52     13.94 o 
   6  11   1      280.83      238.48      8.13 o 
   7  11   1       43.07       49.80      6.26 o 
   8  11   1      265.51      244.55      9.59 o 
   9  11   1      340.26      320.53     11.05 o 
  10  11   1      179.42      159.86      8.63 o 
  11  11   1      452.60      434.69     13.96 o 
  12  11   1      388.23      378.12     24.55 o
[truncated: 317,502 more chars]
